# Supplementary material for: Factors associated with retention of mother-baby pairs in the elimination of mother-to-child transmission of HIV program in Kaberamaido district: A longitudinal analysis
Source: PLoS One. 2023 Jul 21;18(7):e0288562. doi: 10.1371/journal.pone.0288562 (PMC10361506; doi:10.1371/journal.pone.0288562)
Supplement: S1 File — (XLSX) [file pone.0288562.s001.xlsx]

## Sheet: eMTCT dataset
HF Name	HF Level	Age of Mother/yrs	Distance to HF	Marital Status	Care Entry Pt	Rx Supporter	Disclosed to Rx Supporter	ANC attendace	Place of Delivery	Mode of Delivery	VL done in Preg/Lact	VL Value	Year of Reg		Infant Sex	Mothers ARV for PMTCT	Infants ARVs for PMCT	Validated age at 1st PCR/weeks	Age at 1st PCR/weeks	Age at 1st PCR_CAT	Infant feeding at 1st PCR	Results 1st PCR	Validated age 2nd PCR/Months	Age 2nd PCR	Result 2nd PCR	Rapid HIV test done?	Validate age rapid test/months	Age rapid test	Result rapid test	Active at 18mo?	Duration in PMTCT/days	Duration in PMTCT/months	Status at 12 months	Status at 18 months
Kaberamaido	Hosp	35	>5km	Never married	OPD	Sister	Yes	Yes	Health Facility	SVD	No	Not done	Year2015		Male	Pre-Pregnant	NVP≤72hrs	7.42857	6	≤8weeks	EBF	Negative	14.2	14	1	Yes	18.4	18	Negative	1	552	18.4	Active	Active
Kaberamaido	Hosp	29	>5km	Married/Cohabiting	OPD	Mother	Yes	Yes	Health Facility	SVD	Yes	Suppressed	Year2015		Male	Pre-Pregnant	NVP≤72hrs	7.85714	6	≤8weeks	EBF	Negative	14.0667	13.5	1	Yes	20.8333	18	Negative	1	625	20.8333	Active	Active
Kaberamaido	Hosp	36	>5km	Never married	eMTCT	Husband	Yes	Yes	Health Facility	SVD	Yes	Suppressed	Year2015		Female	Antenatal	NVP≤72hrs	6.28571	6	≤8weeks	EBF	Negative	14.6333	13.5	1	Yes	23.2333	19	Negative	1	697	23.2333	Active	Active
Kaberamaido	Hosp	26	>5km	Married/Cohabiting	OPD	Husband	Yes	Yes	Health Facility	SVD	Yes	Suppressed	Year2015		Male	Pre-Pregnant	NVP≤72hrs	10	6	>8weeks	EBF	Negative	14.7	13.5	1	Yes	19.3667	18	Negative	1	581	19.3667	Active	Active
Kaberamaido	Hosp	34	≤5km	Married/Cohabiting	eMTCT	Husband	Yes	Yes	Health Facility	SVD	No	Not done	Year2013		Female	Post-Natal	NVP≤72hrs	8.57143	8	>8weeks	EBF	Negative	5.73333	6.5	1	Yes	8.26667	18	Negative	1	248	8.26667	Inactive	Inactive
Kaberamaido	Hosp	27	>5km	Married/Cohabiting	OPD	Husband	Yes	Yes	Health Facility	SVD	No	Not done	Year2014		Female	Pre-Pregnant	NVP≤72hrs	6.57143	6	≤8weeks	EBF	Negative	16.0667	15	1	Yes	17.9667	18	Negative	1	539	17.9667	Active	Active
Kaberamaido	Hosp	20	>5km	Never married	eMTCT	Other relatives	Yes	Yes	Health Facility	SVD	No	Not done	Year2013		Female	Antenatal	NVP≤72hrs	10.1429	8	>8weeks	EBF	Negative	15.7667	14	1	Yes	27.9667	18	Negative	1	839	27.9667	Active	Active
Kaberamaido	Hosp	27	>5km	Married/Cohabiting	OPD	Husband	Yes	Yes	Health Facility	SVD	No	Not done	Year2014		Male	Pre-Pregnant	NVP≤72hrs	12	11	>8weeks	EBF	Negative	15.9	15	1	Yes	19.8667	18	Negative	1	596	19.8667	Active	Active
Kaberamaido	Hosp	30	≤5km	Married/Cohabiting	eMTCT	Husband	Yes	Yes	Health Facility	SVD	No	Not done	Year2013		Male	Antenatal	NVP≤72hrs	9.42857	8	>8weeks	EBF	Negative	14.1	13	1	Yes	17.9333	18	Negative	1	538	17.9333	Active	Active
Kaberamaido	Hosp	35	>5km	Married/Cohabiting	OPD	Husband	Yes	No	Home	SVD	No	Not done	Year2013		Male	Post-Natal	NVP>72hrs	26.4286	30	>8weeks	EBF	Negative	16.6667	12	1	Yes	24.8333	20	Negative	1	745	24.8333	Active	Active
Kaberamaido	Hosp	35	≤5km	Married/Cohabiting	eMTCT	Other relatives	Yes	Yes	Health Facility	SVD	No	Not done	Year2013		Female	Antenatal	NVP≤72hrs	8	6	≤8weeks	EBF	Negative	18.0333	18	1	Yes	20.5333	19	Negative	1	616	20.5333	Active	Active
Kaberamaido	Hosp	30	≤5km	Married/Cohabiting	OPD	Husband	Yes	No	Health Facility	SVD	No	Not done	Year2013		Female	Post-Natal	NVP>72hrs	12.8571	13	>8weeks	EBF	Negative				No					158	5.26667	Inactive	Inactive	dropped but came back in 2017
Kaberamaido	Hosp	36	≤5km	Married/Cohabiting	eMTCT	Husband	Yes	Yes	Health Facility	SVD	Yes	Nonsuppressed	Year2015		Male	Antenatal	NVP≤72hrs	6.42857	6	≤8weeks	EBF	Negative	14.1	14	1	Yes	20.1667	18	Negative	1	605	20.1667	Active	Active
Kaberamaido	Hosp	35	≤5km	Married/Cohabiting	OPD	Husband	Yes	Yes	Health Facility	SVD	Yes	Suppressed	Year2015		Female	Pre-Pregnant	NVP≤72hrs	7.42857	6	≤8weeks	EBF	Negative	13.7333	14	1	Yes	17.9333	18	Negative	1	538	17.9333	Active	Active
Kaberamaido	Hosp	16	>5km	Never married	OPD	Mother	Yes	Yes	Health Facility	C/S	Yes	Nonsuppressed	Year2017		Female	Pre-Pregnant	NVP≤72hrs	10.1429	8	>8weeks	EBF	Negative	13.5667	13.5	1	Yes	20.1	18	Negative	1	603	20.1	Active	Active
Kaberamaido	Hosp	25	>5km	Married/Cohabiting	OPD	Other relatives	No	No	Home	SVD	No	Not done	Year2016		Male	Post-Natal	NVP>72hrs	43.7143	47	>8weeks	MF	Negative	17.6667	17	2	Yes		18	Positive	1	579	19.3	Active	Active	Positive
Kaberamaido	Hosp	18	≤5km	Never married	eMTCT	Mother	Yes	Yes	Health Facility	C/S	No	Not done	Year2014		Male	Post-Natal	NVP≤72hrs	3.71429	6	≤8weeks	EBF	Negative	16.3667	14	1	Yes	21.8333	20	Negative	1	655	21.8333	Active	Active
Kaberamaido	Hosp	33	>5km	Married/Cohabiting	Outreach	Husband	Yes	Yes	Home	SVD	No	Not done	Year2014		Female	Antenatal	NVP≤72hrs	9	6	>8weeks	EBF	Negative	15.2667	13.5	1	Yes	18.3	18	Negative	1	549	18.3	Active	Active
Kaberamaido	Hosp	28	>5km	Married/Cohabiting	OPD	Husband	Yes	Yes	Health Facility	SVD	No	Not done	Year2013		Male	Antenatal	NVP>72hrs	36.5714	39	>8weeks	MF	Negative	19.5667	15	1	Yes	20.7667	18	Negative		623	20.7667	Active	Active
Kaberamaido	Hosp	29	≤5km	Married/Cohabiting	OPD	Husband	Yes	Yes	Health Facility	SVD	No	Not done	Year2013		Female	Antenatal	NVP>72hrs	13.5714	13	>8weeks	EBF	Negative	14.5	13	1	Yes	20.9667	18	Negative	1	629	20.9667	Active	Active
Kaberamaido	Hosp	33	≤5km	Married/Cohabiting	eMTCT	None	Yes	Yes	Health Facility	SVD	Yes	Nonsuppressed	Year2017		Male	Pre-Pregnant	NVP≤72hrs	2.71429	6	≤8weeks	EBF	Negative	13.3333	13.5	1	Yes	16.9667	18	Negative	1	509	16.9667	Active	Active
Kaberamaido	Hosp	28	≤5km	Married/Cohabiting	eMTCT	Husband	Yes	Yes	Home	SVD	No	Not done	Year2013		Male	Pre-Pregnant	NVP>72hrs	13	13	>8weeks	EBF	Negative	14.1667	12	1	Yes	19.4667	24	Negative	1	584	19.4667	Active	Active
Kaberamaido	Hosp	41	≤5km	Married/Cohabiting	OPD	Husband	Yes	Yes	Health Facility	SVD	No	Not done	Year2013		Male	Antenatal	NVP≤72hrs	9.57143	6	>8weeks	EBF	Negative	14.1333	14	1	Yes	18.6333	18	Negative	1	559	18.6333	Active	Active
Kaberamaido	Hosp	36	>5km	Never married	OPD	Husband	Yes	Yes	Health Facility	SVD	No	Not done	Year2014		Male	Antenatal	NVP≤72hrs	4.42857	6	≤8weeks	EBF	Negative	13.2	14	1	Yes	17.8667	18	Negative	1	536	17.8667	Active	Active
Kaberamaido	Hosp	33	>5km	Never married	eMTCT	Husband	Yes	Yes	Health Facility	SVD	No	Not done	Year2013		Male	Antenatal	NVP≤72hrs	6.85714	6	≤8weeks	EBF	Negative	13.9667	13.5	1	Yes	19.2	18	Negative	1	576	19.2	Active	Active
Kaberamaido	Hosp	40	≤5km	Married/Cohabiting	OPD	Husband	Yes	Yes	Health Facility	SVD	No	Not done	Year2013		Female	Antenatal	NVP≤72hrs	6.42857	6	≤8weeks	EBF	Negative	15.5	12	1	Yes	19.8667	24	Negative	1	596	19.8667	Active	Active
Kaberamaido	Hosp	22	>5km	Married/Cohabiting	OPD	Husband	Yes	Yes	Health Facility	SVD	Yes	Nonsuppressed	Year2016		Female	Post-Natal	NVP>72hrs	16.8571	17	>8weeks	EBF	Positive	5.43333	4	2	No			2	2	199	6.63333	Inactive	Inactive	Positive
Kaberamaido	Hosp	34	>5km	Married/Cohabiting	OPD	Husband	Yes	Yes	Health Facility	SVD	Yes	Nonsuppressed	Year2017		Female	Pre-Pregnant	NVP≤72hrs	7.42857	6	≤8weeks	EBF	Negative	13.8667	13.5	1	Yes	18.5333	18	Negative	1	556	18.5333	Active	Active
Kaberamaido	Hosp	26	>5km	Married/Cohabiting	eMTCT	Husband	Yes	Yes	Health Facility	SVD	Yes	Suppressed	Year2017		Male	Antenatal	NVP≤72hrs	3.71429	6	≤8weeks	EBF	Negative	14.6333	13.5	1	Yes	18.8333	18	Negative	1	565	18.8333	Active	Active
Kaberamaido	Hosp	21	>5km	Married/Cohabiting	OPD	Husband	Yes	Yes	Health Facility	SVD	Yes	Suppressed	Year2015		Female	Pre-Pregnant	NVP≤72hrs	12.2857	6	>8weeks	EBF	Negative	15.4667	13.5	1	Yes	18.2667	18	Negative	1	548	18.2667	Active	Active
Kaberamaido	Hosp	21	≤5km	Married/Cohabiting	eMTCT	Husband		Yes	Health Facility	SVD	Yes	Suppressed	Year2017		Female	Antenatal	NVP≤72hrs	7.42857	6	≤8weeks	EBF	Negative	13.8667	13.5	1	Yes	18.5333	18	Negative	1	556	18.5333	Active	Active
Kaberamaido	Hosp	25	>5km	Married/Cohabiting	OPD	Husband	Yes	Yes	Health Facility	SVD	Yes	Suppressed	Year2017		Male	Pre-Pregnant	NVP≤72hrs	6.28571	6	≤8weeks	EBF	Negative	13.6	13.5	1	Yes	17.8	18	Negative	1	534	17.8	Active	Active
Kaberamaido	Hosp	29	≤5km	Married/Cohabiting	eMTCT	Husband	Yes	Yes	Health Facility	SVD	Yes	Suppressed	Year2015		Male	Antenatal	NVP≤72hrs	6.28571	6	≤8weeks	EBF	Negative	14.5333	13.5	1	Yes	18.6	18	Negative	1	558	18.6	Active	Active
Kaberamaido	Hosp	20	>5km	Married/Cohabiting	eMTCT	Husband	Yes	Yes	Health Facility	C/S	Yes	Nonsuppressed	Year2015		Female	Antenatal	NVP>72hrs	6.85714	6	≤8weeks	EBF	Negative	13.9667	14	1	Yes	17.7	18	Negative	1	531	17.7	Active	Active
Kaberamaido	Hosp	31	≤5km	Married/Cohabiting	OPD	Husband	Yes	Yes	Health Facility	SVD	Yes	Suppressed	Year2015		Female	Pre-Pregnant	NVP≤72hrs	6.57143	6	≤8weeks	EBF	Negative	13.6667	13.5	1	Yes	18.3333	18	Negative	1	550	18.3333	Active	Active
Kaberamaido	Hosp	34	≤5km	Married/Cohabiting	OPD	Husband	Yes	Yes	Health Facility	SVD	Yes	Suppressed	Year2015		Female	Pre-Pregnant	NVP≤72hrs	6.42857	6	≤8weeks	EBF	Negative	13.3333	13.5	1	Yes	18.4667	18	Negative	1	554	18.4667	Active	Active
Kaberamaido	Hosp	26	≤5km	Never married	Outreach	Husband	Yes	Yes	Health Facility	SVD	No	2	Year2015		Male	Antenatal	NVP≤72hrs	6.28571	6	≤8weeks	EBF	Negative	13.4667	13.5	1	Yes	18.9333	18	Negative	1	568	18.9333	Active	Active
Kaberamaido	Hosp	21	≤5km	Married/Cohabiting	eMTCT	Husband	Yes	Yes	Health Facility	SVD	Yes	Suppressed	Year2015		Male	Antenatal	NVP≤72hrs	7.57143	6	≤8weeks	EBF	Negative	14.6	13.5	1	Yes	18.1	18	Negative	1	543	18.1	Active	Active
Kaberamaido	Hosp	28	≤5km	Married/Cohabiting	eMTCT	Husband	Yes	Yes	Health Facility	SVD	Yes	Suppressed	Year2017		Male	Antenatal	NVP≤72hrs	7	6	≤8weeks	EBF	Negative	13.5333	13	1	Yes	18.4333	18	Negative	1	553	18.4333	Active	Active
Kaberamaido	Hosp	33	≤5km	Married/Cohabiting	OPD	Husband	Yes	Yes	Health Facility	SVD	Yes	Suppressed	Year2015		Female	Pre-Pregnant	NVP≤72hrs	5.85714	6	≤8weeks	EBF	Negative	13.7333	13	1	Yes	20.0333	18	Negative	1	601	20.0333	Active	Active
Kaberamaido	Hosp	27	>5km	Married/Cohabiting	eMTCT	Husband	Yes	Yes	Health Facility	SVD	Yes	Suppressed	Year2017		Male	Pre-Pregnant	NVP≤72hrs	6.42857	6	≤8weeks	EBF	Negative	14.8	15	1	Yes	18.5333	18	Negative	1	556	18.5333	Active	Active
Kaberamaido	Hosp	31	>5km	Married/Cohabiting	OPD	Husband	Yes	Yes	Health Facility	SVD	Yes	Suppressed	Year2016		Female	Pre-Pregnant	NVP≤72hrs	7.28571	6	≤8weeks	EBF	Negative	13.6	13.5	1	Yes	18.2667	18	Negative	1	548	18.2667	Active	Active
Kaberamaido	Hosp	36	≤5km	Married/Cohabiting	eMTCT	Husband	Yes	Yes	Health Facility	SVD	No	Not done	Year2015		Female	Pre-Pregnant	NVP≤72hrs	8.28571	6	≤8weeks	EBF	Negative	14.4	14	1	Yes	20.8333	18	Negative	1	625	20.8333	Active	Active
Kaberamaido	Hosp	29	>5km	Married/Cohabiting	eMTCT	Husband	Yes	Yes	Health Facility	SVD	No	Not done	Year2015		Female	Pre-Pregnant	NVP≤72hrs	7.57143	6	≤8weeks	EBF	Negative	16.1	15	1	Yes	19.1333	18	Negative	1	574	19.1333	Active	Active
Kaberamaido	Hosp	30	>5km	Never married	Outreach	Mother	Yes	No	Home	SVD	No	Not done	Year2018			Post-Natal	NVP>72hrs	52.8571	52	>8weeks	MF	Negative				No					462	15.4	Active	Inactive	not test for 2 PCR
Kaberamaido	Hosp	35	≤5km	Married/Cohabiting	OPD	Husband	Yes	Yes	Health Facility	SVD	No	Not done	Year2016		Male	Antenatal	NVP≤72hrs	6.57143	6	≤8weeks	EBF	Negative	13.7667	14	1	Yes	19.6	18	Negative	1	588	19.6	Active	Active
Kaberamaido	Hosp	26	≤5km	Married/Cohabiting	OPD	Husband	Yes	No	Home	SVD	No	Not done	Year2014		Male	Post-Natal	NVP≤72hrs	6.85714	6	≤8weeks	EBF	Negative				No					97	3.23333	Inactive	Inactive
Kaberamaido	Hosp	34	≤5km	Married/Cohabiting	OPD	Husband	Yes	Yes	Health Facility	SVD	No	Not done	Year2013		Male	Post-Natal	NVP≤72hrs	6.28571	6	≤8weeks	EBF	Negative	14.5333	14	1	Yes	18.7333	18	Negative	2	562	18.7333	Active	Active
Kaberamaido	Hosp	31	>5km	Married/Cohabiting	OPD	Husband	Yes	Yes	Health Facility	SVD	Yes	Suppressed	Year2017		Female	Pre-Pregnant	NVP≤72hrs	10.8571	6	>8weeks	EBF	Negative	13.2667	13	1	Yes	17.9333	18	Negative	1	538	17.9333	Active	Active
Kaberamaido	Hosp	34	≤5km	Never married	OPD	Other relatives	Yes	Yes	Health Facility	SVD	Yes	Suppressed	Year2017		Male	Pre-Pregnant	NVP≤72hrs	6.85714	6	≤8weeks	EBF	Negative	13.7333	13.5	1	Yes	18.6333	18	Negative	1	559	18.6333	Active	Active
Kaberamaido	Hosp	28	>5km	Married/Cohabiting	OPD	Husband	Yes	Yes	Home	SVD	Yes	Suppressed	Year2018		Male	Pre-Pregnant	NVP≤72hrs	6	6	≤8weeks	EBF	Negative	14.2333	13.5	1	Yes	19.1333	18	Negative	1	574	19.1333	Active	Active
Kaberamaido	Hosp	18	≤5km	Married/Cohabiting	OPD	Other relatives	No	No	Home	SVD	No		Year2015		Male	Post-Natal	No ARVs	29.5714	26	>8weeks	MF	Positive				No					242	8.06667	Inactive	Inactive	dropped but came back after
Kaberamaido	Hosp	23	≤5km	Married/Cohabiting	eMTCT	Husband	No	Yes	Home	SVD	Yes	Suppressed	Year2017		Female	Pre-Pregnant	NVP>72hrs	6.85714	6	≤8weeks	EBF	Negative	13.5	13	1	Yes	19.1	18	Negative	1	573	19.1	Active	Active
Kaberamaido	Hosp	18	>5km	Married/Cohabiting	eMTCT	Other relatives	Yes	Yes	Health Facility	C/S	No		Year2017		Male	Antenatal	NVP≤72hrs	5.85714	6	≤8weeks	EBF	Negative	13.2667	13.5	1	Yes	18.8667	18	Negative	1	566	18.8667	Active	Active
Kaberamaido	Hosp	27	≤5km	Never married	eMTCT	Other relatives	Yes	Yes	Health Facility		Yes	Suppressed	Year2017		Female	Antenatal	NVP≤72hrs	5.71429	6	≤8weeks	EBF	Negative	9.83333	9		Yes	19.4	18	Negative	2	582	19.4	Active	Active
Kaberamaido	Hosp	27	≤5km	Married/Cohabiting	OPD	Mother	Yes	Yes	Health Facility	SVD	Yes	Suppressed	Year2017		Female	Pre-Pregnant	NVP≤72hrs	8.57143	6	>8weeks	EBF	Negative	15.7667	13	1	Yes	18.3333	18	Negative	1	550	18.3333	Active	Active
Kaberamaido	Hosp	27	≤5km	Never married	eMTCT	Husband	Yes	Yes	Health Facility	SVD	No	Not done	Year2015		Female	Pre-Pregnant	NVP≤72hrs	6.14286	6	≤8weeks	EBF	Negative	13.6667	13	1	Yes	19.9667	18	Negative	1	599	19.9667	Active	Active
Kaberamaido	Hosp	31	>5km	Married/Cohabiting	OPD	Husband	Yes	Yes	Health Facility	SVD	No	Not done	Year2015		Male	Pre-Pregnant	NVP≤72hrs	10.4286	6	>8weeks	EBF	Negative	14.6667	13	1	Yes	18.7667	18	Negative	1	563	18.7667	Active	Active
Kaberamaido	Hosp	23	≤5km	Married/Cohabiting	OPD	Husband	Yes	Yes	Health Facility	SVD	Yes	Suppressed	Year2015		Male	Antenatal	NVP≤72hrs	7.42857	6	≤8weeks	EBF	Negative	13.8667	13.5	1	Yes	18.5333	18	Negative	1	556	18.5333	Active	Active
Kaberamaido	Hosp	33	≤5km	Never married	OPD	Sister	Yes	Yes	Health Facility	SVD	Yes	Suppressed	Year2015		Female	Pre-Pregnant	NVP≤72hrs	7	6	≤8weeks	EBF	Negative	14.2333	14	1	Yes	17.5	18	Negative	1	525	17.5	Active	Active
Kaberamaido	Hosp	28	≤5km	Never married	TB/IPD/STI	Mother	Yes	Yes	Health Facility	SVD	No	Not done	Year2015		Female	Pre-Pregnant	NVP≤72hrs	7.42857	6	≤8weeks	EBF	Negative	15.6333	15	1	Yes	18.7667	18	Negative		563	18.7667	Active	Active
Kaberamaido	Hosp	22	≤5km	Married/Cohabiting	eMTCT	Husband	Yes	Yes	Home	SVD	Yes	Suppressed	Year2015		Female	Antenatal	NVP>72hrs	6.28571	6	≤8weeks	EBF	Negative	13.6	13.5	1	Yes	18.7	18	Negative	1	561	18.7	Active	Active
Kaberamaido	Hosp	32	≤5km	Married/Cohabiting	eMTCT	Husband	Yes	Yes	Home	SVD	Yes	Suppressed	Year2015		Female	Pre-Pregnant	NVP≤72hrs	6.71429	6	≤8weeks	EBF	Negative	14.1667	14	1	Yes	18.3667	18	Negative	1	551	18.3667	Active	Active
Kaberamaido	Hosp	26	>5km	Never married	OPD	Mother	Yes	Yes	Health Facility	SVD	No	Not done	Year2015		Female	Pre-Pregnant	NVP≤72hrs	10.1429	8	>8weeks	EBF	Negative	12.8667	13	1	Yes	17.3	18	Negative	1	519	17.3	Active	Active
Kaberamaido	Hosp	26	>5km	Married/Cohabiting	eMTCT	Husband	Yes	Yes	Health Facility	SVD	Yes	Suppressed	Year2016		Male	Pre-Pregnant	NVP≤72hrs	7.14286	6	≤8weeks	EBF	Negative	14.2667	14	1	Yes	19.1667	18	Negative	1	575	19.1667	Active	Active
Kaberamaido	Hosp	27	≤5km	Married/Cohabiting	eMTCT	Husband	Yes	Yes	Health Facility	SVD	No	Not done	Year2015		Female	Antenatal	NVP≤72hrs	6.71429	6	≤8weeks	EBF	Negative	13.6667	13	1	Yes	19.0667	19	Negative	1	572	19.0667	Active	Active
Kaberamaido	Hosp	21	>5km	Married/Cohabiting	eMTCT	Husband	Yes	Yes	Health Facility	SVD	Yes	Suppressed	Year2017		Male	Antenatal	NVP≤72hrs	6.57143	6	≤8weeks	EBF	Negative	13.9	13.5	1	Yes	18.8	18	Negative	1	564	18.8	Active	Active
Kaberamaido	Hosp	17	>5km	Never married	OPD	Mother	Yes	Yes	Health Facility	SVD	Yes	Suppressed	Year2017		Female	Pre-Pregnant	NVP≤72hrs	10.1429	6	>8weeks	EBF	Negative	14.2667	13.5	1	Yes	18.7	18	Negative	1	561	18.7	Active	Active
Kaberamaido	Hosp	26	≤5km	Married/Cohabiting	OPD	Husband	Yes	Yes	Health Facility	SVD	Yes	Suppressed	Year2017		Female	Pre-Pregnant	NVP≤72hrs	5.28571	6	≤8weeks	EBF	Negative	14.0667	13.5	1	Yes	18.0333	18	Negative	1	541	18.0333	Active	Active
Kaberamaido	Hosp	32	>5km	Married/Cohabiting	OPD	Husband	Yes	Yes	Health Facility	C/S	Yes	Suppressed	Year2015		Male	Pre-Pregnant	NVP≤72hrs	8.57143	8	>8weeks	EBF	Negative	13	13	1	Yes	18.1333	18	Negative	1	544	18.1333	Active	Active
Kaberamaido	Hosp	27	≤5km	Married/Cohabiting	eMTCT	Husband	Yes	Yes	Health Facility	SVD	No	Not done	Year2015		Female	Pre-Pregnant	NVP≤72hrs	8.42857	6	≤8weeks	EBF	Negative	14.6333	13.5	1	Yes	18.7667	18	Negative	1	563	18.7667	Active	Active
Kaberamaido	Hosp	31	>5km	Married/Cohabiting	eMTCT	Mother	Yes	Yes	Health Facility	SVD	No	N/A	Year2015		Male	Antenatal	NVP≤72hrs	7.14286	6	≤8weeks	EBF	Negative	13.9	14	1	Yes	18.3333	18	Negative	1	550	18.3333	Active	Active
Kaberamaido	Hosp	27	≤5km	Married/Cohabiting	eMTCT	Husband	Yes	Yes	Home	SVD	Yes	Suppressed	Year2017		Male	Pre-Pregnant	NVP≤72hrs	6.85714	6	≤8weeks	EBF	Negative	14.3	13.5	1	Yes	18.6333	18	Negative	1	559	18.6333	Active	Active
Kaberamaido	Hosp	25	≤5km	Married/Cohabiting	OPD	Husband	Yes	Yes	Health Facility	SVD	No		Year2016		Female	Pre-Pregnant	NVP≤72hrs	8.42857	6	≤8weeks	EBF	Negative	13.6333	13.5	1	Yes	18.3	18	Negative	2	549	18.3	Active	Active
Kaberamaido	Hosp	32	≤5km	Married/Cohabiting	eMTCT	Husband	Yes	Yes	Home	SVD	Yes	Suppressed	Year2015		Female	Pre-Pregnant	NVP≤72hrs	6.71429	6	≤8weeks	EBF	Negative	14.1667	14	1	Yes	18.3667	18	Negative	1	551	18.3667	Active	Active
Kaberamaido	Hosp	40	≤5km	Married/Cohabiting	eMTCT	Husband	Yes	Yes	Health Facility	SVD	Yes	Suppressed	Year2015		Male	Antenatal	NVP≤72hrs	10.1429	8	>8weeks	EBF	Negative	12.8667	13	1	Yes	17.3	18	Negative	1	519	17.3	Active	Active
Kaberamaido	Hosp	30	≤5km	Married/Cohabiting	eMTCT	Mother	Yes	Yes	Health Facility	C/S	Yes	Suppressed	Year2015		Male	Antenatal	NVP≤72hrs	18.4286	17	>8weeks	EBF	Negative				No				2	165	5.5	Inactive	Inactive	dropped
Kaberamaido	Hosp	29	>5km	Married/Cohabiting	OPD	Husband	Yes	Yes	Health Facility	SVD	Yes	Suppressed	Year2015		Male	Pre-Pregnant	NVP≤72hrs	6.71429	6	≤8weeks	EBF	Negative		14	1	Yes	19.5333	18	Negative	1	586	19.5333	Active	Active
Kaberamaido	Hosp	29	≤5km	Never married	Outreach	Other relatives	Yes	Yes	Health Facility	SVD	Yes	Suppressed	Year2017		Male	Pre-Pregnant	NVP≤72hrs	6.57143	6	≤8weeks	EBF	Negative	13.9	13.5	1	Yes	26.8667	18	Negative	1	806	26.8667	Active	Active
Kaberamaido	Hosp	36	>5km	Married/Cohabiting	OPD	Husband	Yes	Yes	Health Facility	SVD	No		Year2015		Male	Pre-Pregnant	NVP≤72hrs	12.4286	8	>8weeks	EBF	Negative	17.5	18.5	1	Yes	18.1	19.5	Negative	2	543	18.1	Active	Active
Kaberamaido	Hosp	21	≤5km	Never married	OPD	Mother	Yes	Yes	Home	SVD	Yes	Suppressed	Year2016		Female	Pre-Pregnant	NVP>72hrs	9.71429	8	>8weeks	EBF	Negative	14.3333	13.5	1	Yes	20.1667	18	Negative	1	605	20.1667	Active	Active
Kaberamaido Catholic Mission	HCIII	39	>5km	Married/Cohabiting	eMTCT	Husband	Yes	Yes	Health Facility	SVD	Yes	Suppressed	Year2014		Male	Antenatal	NVP≤72hrs	11.4286	6	>8weeks	EBF	Negative	13.8333	14	1	Yes	20.9667	18	Negative	1	629	20.9667	Active	Active
Kaberamaido Catholic Mission	HCIII	27	≤5km	Never married	OPD	Sister	Yes	Yes	Health Facility	SVD	Yes	Suppressed	Year2014		Male	Pre-Pregnant	NVP>72hrs	6.14286	6	≤8weeks	EBF	Negative				Yes	33.5333	24	Negative	1	1006	33.5333	Active	Active	Date of 2nd PCR test not documented
Kaberamaido Catholic Mission	HCIII	26	>5km	Never married	eMTCT	Sister	Yes	Yes	Health Facility	SVD	Yes	Nonsuppressed	Year2015			Antenatal	NVP≤72hrs	13.2857	13	>8weeks	EBF	Negative	14.3667	14	1	Yes	19.2667	18	Negative	1	578	19.2667	Active	Active
Kaberamaido Catholic Mission	HCIII	32	≤5km	Married/Cohabiting	eMTCT	Husband	Yes	Yes	Health Facility	SVD	Yes	Suppressed	Year2015		Female	Antenatal	NVP≤72hrs	8	6	≤8weeks	EBF	Negative	18	16	1	Yes	24.0333	18	Negative	1	721	24.0333	Active	Active
Kaberamaido Catholic Mission	HCIII	20	≤5km	Married/Cohabiting	eMTCT	Husband	Yes	Yes	Health Facility	SVD	Yes	Suppressed	Year2014		Male	Antenatal	NVP≤72hrs	7.14286	5	≤8weeks	EBF	Negative	15.7333	13	1	Yes	17.7667	18	Negative	1	533	17.7667	Active	Active
Kaberamaido Catholic Mission	HCIII	24	>5km	Married/Cohabiting	OPD	Husband	Yes	Yes	Health Facility	SVD	Yes	Suppressed	Year2016		Male	Pre-Pregnant	NVP≤72hrs	14.2857	13	>8weeks	EBF	Negative	14.7667	14	1	Yes	20.8667	18	Negative	1	626	20.8667	Active	Active
Kaberamaido Catholic Mission	HCIII	28	≤5km	Never married	eMTCT	Sister	Yes	Yes	Health Facility	SVD	Yes	Suppressed	Year2014		Female	Antenatal	NVP>72hrs	7.14286	6	≤8weeks	EBF	Negative	15.2	13.5	1	Yes	22.0333	18	Negative	1	661	22.0333	Active	Active
Kaberamaido Catholic Mission	HCIII	30	≤5km	Married/Cohabiting	OPD	Husband	Yes	Yes	Health Facility	SVD	Yes	Suppressed	Year2018		Female	Pre-Pregnant	NVP≤72hrs	9.28571	8	>8weeks	EBF	Negative	12.6667	12	1	No				1	478	15.9333	Active	Inactive	dropped
Kaberamaido Catholic Mission	HCIII	35	>5km	Married/Cohabiting	eMTCT	Husband	Yes	Yes	Health Facility	SVD	Yes	Suppressed	Year2018			Antenatal	NVP≤72hrs	6.85714	5	≤8weeks	EBF	Negative	14.9	13	1	No				2	468	15.6	Active	Inactive	dropped but came back and now active in care
Kaberamaido Catholic Mission	HCIII	33	≤5km	Married/Cohabiting	OPD	Husband	Yes	Yes	Health Facility	SVD	Yes	Suppressed	Year2018		Female	Pre-Pregnant	NVP≤72hrs	12.5714	8	>8weeks	EBF	Negative	16.7333	13	1	Yes	20.4333	18	Negative	1	613	20.4333	Active	Active
Kaberamaido Catholic Mission	HCIII	26	≤5km	Married/Cohabiting	eMTCT	Husband	Yes	Yes	Health Facility	SVD	Yes	Suppressed	Year2018		Male	Antenatal	NVP≤72hrs	11.2857	5	>8weeks	EBF	Negative	9.16667	8		No				1	275	9.16667	Inactive	Inactive	results not documented but active upto now
Kaberamaido Catholic Mission	HCIII	25	>5km	Married/Cohabiting	eMTCT	Husband	Yes	Yes	Health Facility	SVD	Yes	Suppressed	Year2018		Female	Antenatal	NVP≤72hrs	5.71429	6	≤8weeks	EBF	Negative	13.9333	13.1	1	No				1	530	17.6667	Active	Inactive	dropped but came back
Kaberamaido Catholic Mission	HCIII	35	≤5km	Never married	eMTCT	None	Yes	No	Health Facility	SVD	Yes	Suppressed	Year2016		Female	Antenatal	NVP≤72hrs	8.85714	8	>8weeks	EBF	Negative	15.2667	13	1	Yes	19.1	18	Negative	1	573	19.1	Active	Active
Kaberamaido Catholic Mission	HCIII	28	≤5km	Married/Cohabiting	eMTCT	Husband	Yes	Yes	Health Facility	SVD	Yes	Suppressed	Year2017		Male	Antenatal	NVP≤72hrs	7	6	≤8weeks	EBF	Negative	14.2333	14	1	Yes	18.2	18	Negative	1	546	18.2	Active	Active
Kaberamaido Catholic Mission	HCIII	17	≤5km	Married/Cohabiting	OPD	Husband	Yes	Yes	Health Facility	SVD	Yes	Suppressed	Year2017		Male	Antenatal	NVP≤72hrs	6	6	≤8weeks	EBF	Negative	13.3	13.2	1	Yes	17.9667	18	Negative	1	539	17.9667	Active	Active
Kaberamaido	Hosp	27	≤5km	Married/Cohabiting	OPD	Husband	Yes	Yes	Health Facility	SVD	Yes	Suppressed	Year2015		Female	Pre-Pregnant	NVP≤72hrs	6.57143	6	≤8weeks	EBF	Negative	13.6667	13.5	1	Yes	18.3333	18	Negative	1	550	18.3333	Active	Active
Ochero	H/CIII	22	>5km	Married/Cohabiting	eMTCT	Husband	Yes	Yes	Health Facility	SVD	Yes	Suppressed	Year2017		Female	Antenatal	NVP>72hrs	6.85714	8	≤8weeks	EBF	Negative	13.5	14	1	Yes	18.9	19	Negative	1	567	18.9	Active	Active
Ochero	H/CIII	20	≤5km	Never married	OPD	Mother	Yes	Yes	Health Facility	SVD	Yes	Suppressed	Year2016		Male	Pre-Pregnant	NVP≤72hrs	6.28571	6	≤8weeks	EBF	Negative	14.3	14	1	Yes	18.2667	18	Negative	1	548	18.2667	Active	Active
Ochero	H/CIII	25	≤5km	Married/Cohabiting	eMTCT	Husband	Yes	Yes	Health Facility	SVD	No		Year2016		Male	Antenatal	NVP≤72hrs	10.8571	6	>8weeks	EBF	Negative	12.1	12	1	Yes	18.4	18	Negative	1	552	18.4	Active	Active
Ochero	H/CIII	20	>5km	Married/Cohabiting	OPD	Husband	Yes	Yes	Health Facility	SVD	No		Year2015		Male	Pre-Pregnant	NVP≤72hrs	7.28571	6	≤8weeks	EBF	Negative	13.5667	13	1	Yes	18.5333	18	Negative	1	556	18.5333	Active	Active
Ochero	H/CIII		≤5km	Married/Cohabiting	OPD	None		Yes	Health Facility	SVD	Yes	Suppressed	Year2018		Female	Pre-Pregnant	NVP>72hrs	15.2857	6	>8weeks	EBF	Negative	9	9	1	Yes	18.8	18	Negative	1	564	18.8	Active	Active
Ochero	H/CIII	21	≤5km	Married/Cohabiting	eMTCT	Husband	Yes	Yes	Health Facility	SVD	No		Year2018		Female	Antenatal	No ARVs	7.85714	6	≤8weeks	EBF	Negative	9.96667	9	1	Yes	18.3667	18	Negative	1	551	18.3667	Active	Active
Ochero	H/CIII	33	≤5km	Never married	eMTCT	Mother	Yes	Yes	Health Facility	SVD	No		Year2016		Female	Antenatal	NVP>72hrs	5.85714	6	≤8weeks	EBF	Negative	14.4333	13	1	Yes	18.4	18	Negative	1	552	18.4	Active	Active
Ochero	H/CIII	30	>5km	Married/Cohabiting	eMTCT	Husband	Yes	Yes	Health Facility	SVD	Yes	Suppressed	Year2016		Female	Pre-Pregnant	NVP≤72hrs	6.85714	6	≤8weeks	EBF	Negative	14.2	14	1	Yes	18.8667	18.5	Negative	1	566	18.8667	Active	Active
Ochero	H/CIII	25	>5km	Married/Cohabiting	eMTCT	Husband	Yes	Yes	Health Facility	SVD	No		Year2016		Male	Antenatal	NVP≤72hrs	8.57143	6	>8weeks	EBF	Negative	13.4333	13	1	Yes	22.7667	24	Negative	1	683	22.7667	Active	Active
Ochero	H/CIII	21	≤5km	Married/Cohabiting	eMTCT	Husband	Yes	Yes	Health Facility	SVD	No		Year2016		Female	Antenatal	NVP≤72hrs	6.85714	6	≤8weeks	EBF	Negative	13.5	13	1	Yes	16.7	18	Negative	1	501	16.7	Active	Inactive
Ochero	H/CIII	33	≤5km	Married/Cohabiting	OPD	Husband	Yes	Yes	Health Facility	SVD	Yes	Suppressed	Year2016		Male	Pre-Pregnant	NVP≤72hrs	5.85714	6	≤8weeks	EBF	Negative	13.9333	13	1	Yes	18.4	18	Negative	1	552	18.4	Active	Active
Ochero	H/CIII	24	>5km	Married/Cohabiting	eMTCT	Mother	Yes	Yes	Health Facility	SVD	Yes	Suppressed	Year2015		Male	Antenatal	NVP≤72hrs	5.71429	6	≤8weeks	EBF	Negative	15.3333	15	1	Yes	19.7667	19	Negative	1	593	19.7667	Active	Active
Ochero	H/CIII	22	≤5km	Married/Cohabiting	OPD	None		Yes	Health Facility	SVD	No		Year2015		Male	Antenatal	No ARVs	6.71429	6	≤8weeks	EBF	Negative	14.6667	14	1	Yes	19.1	18	Negative	1	573	19.1	Active	Active
Ochero	H/CIII	37	≤5km	Married/Cohabiting	eMTCT	Mother	Yes	Yes	Health Facility	SVD	No		Year2016		Male	Antenatal	NVP≤72hrs	13.2857	13	>8weeks	EBF	Negative	14.7667	13	1	Yes	20.1333	20	Negative	1	604	20.1333	Active	Active
Ochero	H/CIII	25	>5km	Married/Cohabiting	eMTCT	Husband	Yes	No	Home	SVD	Yes	Suppressed	Year2015		Male	Antenatal	NVP≤72hrs	6.14286	6	≤8weeks	EBF	Negative	14.2667	13	1	Yes	19.4	18	Negative	1	582	19.4	Active	Active
Ochero	H/CIII	33	≤5km	Married/Cohabiting	eMTCT	Husband	Yes	Yes	Health Facility	SVD	No		Year2015		Male	Antenatal	NVP>72hrs	5.85714	6	≤8weeks	EBF	Negative	14.9	14	1	Yes	18.9	18	Negative	1	567	18.9	Active	Active
Ochero	H/CIII	23	≤5km	Married/Cohabiting	eMTCT	Husband	Yes	Yes	Health Facility	SVD	Yes	Suppressed	Year2018		Male	Antenatal	NVP≤72hrs	6.57143	6	≤8weeks	EBF	Negative	15.8667	14	1	Yes	18.5667	18	Negative	1	557	18.5667	Active	Active
Ochero	H/CIII	24	>5km	Married/Cohabiting	eMTCT	Husband	Yes	Yes	Health Facility		Yes	Suppressed	Year2016		Male	Pre-Pregnant	NVP≤72hrs	9.28571	6	>8weeks	EBF	Negative	26	13	1	Yes	19.2	18	Negative	1	576	19.2	Active	Active
Ochero	H/CIII	35	>5km	Never married	eMTCT	Husband	Yes	Yes	Health Facility	SVD	Yes	Suppressed	Year2016		Male	Antenatal	NVP≤72hrs	6.71429	6	≤8weeks	EBF	Negative	13.9	14	1	Yes	18.5667	18	Negative	1	557	18.5667	Active	Active
Ochero	H/CIII	30	>5km	Married/Cohabiting	OPD	Husband	Yes	Yes	Health Facility	SVD	No		Year2016		Female	Pre-Pregnant	NVP≤72hrs	6.85714	6	≤8weeks	EBF	Negative	13.5	13	1	Yes	19.6333	18	Negative	1	589	19.6333	Active	Active
Ochero	H/CIII	18	≤5km	Married/Cohabiting	eMTCT	Husband	Yes	Yes	Health Facility	SVD	No		Year2016		Female	Antenatal	NVP≤72hrs	9.57143	8	>8weeks	EBF	Negative	14.3	14	2	No				1	536	17.8667	Active	Inactive
Ochero	H/CIII	30	≤5km	Married/Cohabiting	eMTCT	Husband	Yes	Yes	Health Facility	SVD	Yes	Nonsuppressed	Year2016		Female	Pre-Pregnant	NVP≤72hrs	6.28571	6	≤8weeks	EBF	Negative	13.6	13	1	Yes	18.9667	19	Negative	1	1038	34.6	Active	Active
Ochero	H/CIII	28	≤5km	Married/Cohabiting	OPD	Husband	Yes	Yes	Health Facility	SVD	Yes	Suppressed	Year2016		Female	Pre-Pregnant	NVP≤72hrs	6.85714	6	≤8weeks	EBF	Negative	13.7667	14	1	Yes	18.4	18	Negative	1	1354	45.1333	Active	Active
Ochero	H/CIII	34	≤5km	Married/Cohabiting	OPD	Husband	Yes	Yes	Health Facility	SVD	Yes	Suppressed	Year2016		Male	Pre-Pregnant	NVP≤72hrs	6.28571	6	≤8weeks	EBF	Negative	14.3333	14	1	Yes	30.6333	18	Negative	1	919	30.6333	Active	Active
Ochero	H/CIII	33	>5km	Married/Cohabiting	OPD	Husband	Yes	Yes	Health Facility	SVD	Yes	Suppressed	Year2016		Female	Pre-Pregnant	NVP≤72hrs	6.14286	6	≤8weeks	EBF	Negative	11.2333	12	1	Yes	17.7667	18	Negative	1	533	17.7667	Active	Active
Ochero	H/CIII	34	≤5km	Married/Cohabiting	OPD	Husband	Yes	Yes	Health Facility	SVD	Yes	Suppressed	Year2016		Female	Antenatal	NVP>72hrs	6.57143	6	≤8weeks	EBF	Negative	13.2	13	1	Yes	20.2	19	Negative	1	606	20.2	Active	Active
Ochero	H/CIII	24	>5km	Married/Cohabiting	Outreach	Husband	Yes	Yes	Health Facility	SVD	Yes	Suppressed	Year2017		Female	Pre-Pregnant	NVP>72hrs	8.71429	6	>8weeks	EBF	Negative	13.7	13.5	1	Yes	19.1333	18	Negative	1	1050	35	Active	Active
Ochero	H/CIII	24	>5km	Married/Cohabiting	eMTCT	Husband	Yes	Yes	Health Facility	SVD	Yes	Suppressed	Year2017		Female	Antenatal	NVP≤72hrs	6.57143	6	≤8weeks	EBF	Negative	14.6	14	1	Yes	18.3333	18	Negative	1	550	18.3333	Active	Active
Ochero	H/CIII	25	≤5km	Married/Cohabiting	eMTCT	Husband	Yes	Yes	Health Facility	SVD	Yes	Suppressed	Year2017		Male	Antenatal	NVP≤72hrs	7.71429	6	≤8weeks	EBF	Negative	13.9333	14	1	Yes	17.8667	18	Negative	1	728	24.2667	Active	Active
Ochero	H/CIII	21	≤5km	Never married	OPD	Mother	Yes	No	Home	SVD	No		Year2018		Male	Post-Natal	No ARVs	48.8571	48	>8weeks	MF	Negative	14.2333	14	1	Yes	18.9	18	Negative	1	751	25.0333	Active	Active
Ochero	H/CIII	27	>5km	Married/Cohabiting	OPD	VHT	Yes	Yes	Health Facility	SVD	Yes	Suppressed	Year2017		Male	Pre-Pregnant	NVP≤72hrs	6.71429	6	≤8weeks	EBF	Negative	14.1333	14	1	Yes	18.3667	18	Negative	1	551	18.3667	Active	Active
Ochero	H/CIII	29	>5km	Married/Cohabiting	Outreach	Husband	Yes	Yes	Health Facility	SVD	Yes	Suppressed	Year2017		Male	Pre-Pregnant	NVP≤72hrs	6.28571	6	≤8weeks	EBF	Negative	14.0667	14	1	Yes	18.5	18	Negative	1	564	18.8	Active	Active
Ochero	H/CIII	26	≤5km	Married/Cohabiting	OPD	Husband	Yes	Yes	Health Facility	SVD	Yes	Suppressed	Year2017		Female	Antenatal	NVP≤72hrs	6.71429	6	≤8weeks	EBF	Negative	9	9	1	Yes	18.8333	18	Negative	1	565	18.8333	Active	Active
Ochero	H/CIII	32	>5km	Widowed	eMTCT	Mother	Yes	Yes	Health Facility	SVD	Yes	Nonsuppressed	Year2018		Male	Pre-Pregnant	NVP≤72hrs	7.14286	6	≤8weeks	EBF	Negative	8.93333	9	1	No				1	463	15.4333	Active	Inactive
Ochero	H/CIII	30	≤5km	Married/Cohabiting	eMTCT	Husband	Yes	Yes	Health Facility	SVD	Yes	Suppressed	Year2018		Male	Antenatal	NVP≤72hrs	6.14286	6	≤8weeks	EBF	Negative	14.0333	14	1	Yes	18	18	Negative	1	540	18	Active	Active
Ochero	H/CIII	26	≤5km	Married/Cohabiting	OPD	Husband	Yes	Yes	Health Facility	SVD	No		Year2015		Male	Pre-Pregnant	NVP≤72hrs	7.85714	6	≤8weeks	EBF	Negative	15.8333	15	1	Yes	20.2667	19	Negative	1	608	20.2667	Active	Active
Ochero	H/CIII	20	≤5km	Married/Cohabiting	eMTCT	Mother	Yes	Yes	Health Facility	SVD	Yes	Suppressed	Year2018		Female	Antenatal	NVP≤72hrs	6.57143	6	≤8weeks	EBF	Negative	9.66667	9	1	Yes	18.5333	18	Negative	1	556	18.5333	Active	Active
Ochero	H/CIII	23	≤5km	Never married	OPD	Mother	Yes	Yes	Health Facility	SVD	Yes	Suppressed	Year2015		Female	Pre-Pregnant	NVP≤72hrs	6.28571	6	≤8weeks	EBF	Negative	12.1333	13	1	Yes	18.2667	18	Negative	1	548	18.2667	Active	Active
Ochero	H/CIII	25	>5km	Married/Cohabiting	eMTCT	Husband	Yes	Yes	Health Facility	SVD	No		Year2014		Male	Post-Natal	No ARVs	6.85714	6	≤8weeks	EBF	Negative	13.4667	13	1	Yes	18.1333	18	Negative	1	544	18.1333	Active	Active
Ochero	H/CIII	28	>5km	Married/Cohabiting	eMTCT	Husband	Yes	Yes	Health Facility	SVD	Yes	Suppressed	Year2017		Female	Antenatal	NVP≤72hrs	6.85714	6	≤8weeks	EBF	Negative	13.7333	13	1	Yes	18.6333	18	Negative	1	559	18.6333	Active	Active
Ochero	H/CIII	32	>5km		eMTCT	Mother	Yes	Yes	Health Facility	SVD	Yes	Suppressed	Year2017		Female	Pre-Pregnant	NVP≤72hrs	6.85714	6	≤8weeks	EBF	Negative	13.7333	13	1	Yes	18.4	18	Negative	1	552	18.4	Active	Active
Ochero	H/CIII	25	≤5km	Married/Cohabiting	OPD	Husband	Yes	Yes	Health Facility	SVD	Yes	Suppressed	Year2016		Male	Pre-Pregnant	NVP≤72hrs	6.42857	6	≤8weeks	EBF	Negative	14.1	14	1	Yes	19.0333	18	Negative	1	571	19.0333	Active	Active
Ochero	H/CIII	24	≤5km	Married/Cohabiting	OPD	None		Yes	Health Facility	SVD	No		Year2015		Female	Antenatal	NVP≤72hrs	5	6	≤8weeks	EBF	Negative	14.7333	14	1	Yes	19.1	18	Negative	1	573	19.1	Active	Active
Ochero	H/CIII	45	>5km	Married/Cohabiting	OPD	Husband	Yes	Yes	Home	SVD	Yes	Suppressed	Year2018		Female	Pre-Pregnant	NVP>72hrs	3.14286	6	≤8weeks	EBF	Negative	15.5	15	1	Yes	18.1	18	Negative	1	543	18.1	Active	Active
Ochero	H/CIII	32	>5km	Married/Cohabiting	Outreach	Mother	Yes	Yes	Health Facility	SVD	Yes	Nonsuppressed	Year2018		Female	Pre-Pregnant	NVP≤72hrs	7	6	≤8weeks	EBF	Negative	10.5	9	1	Yes	18.6667	18	Negative	1	560	18.6667	Active	Active
Ochero	H/CIII	27	>5km	Married/Cohabiting	OPD	Mother	Yes	Yes	Health Facility	SVD	Yes	Suppressed	Year2018		Female	Pre-Pregnant	NVP≤72hrs	8	6	≤8weeks	EBF	Negative	9.33333	9		Yes	18.3	18	Negative	1	549	18.3	Active	Active
Ochero	H/CIII	32	>5km	Married/Cohabiting	OPD	Husband	Yes	Yes	Health Facility	SVD	Yes	Nonsuppressed	Year2018		Female	Pre-Pregnant	NVP≤72hrs	10.2857	8	>8weeks	EBF	Negative	10.7667	10	1	Yes	20.4667	19	Negative	1	614	20.4667	Active	Active
Ochero	H/CIII	20	>5km	Married/Cohabiting	eMTCT	Husband	Yes	Yes	Health Facility	SVD	No		Year2018		Female	Antenatal	NVP≤72hrs	6.71429	6	≤8weeks	EBF	Negative	14.9	9	1	Yes	18.3667	18	Negative	1	551	18.3667	Active	Active
Ochero	H/CIII	28	≤5km	Married/Cohabiting	OPD	Husband	Yes	Yes	Health Facility	SVD	Yes	Suppressed	Year2017		Male	Pre-Pregnant	NVP≤72hrs	5.57143	6	≤8weeks	EBF	Negative	14.3333	14	1	Yes	18.3333	18	Negative	1	550	18.3333	Active	Active
Ochero	H/CIII	32	≤5km	Married/Cohabiting	eMTCT	Husband	Yes	Yes	Health Facility	SVD	Yes	Suppressed	Year2017		Male	Pre-Pregnant	NVP≤72hrs	8.14286	6	≤8weeks	EBF	Negative	13.8	14	1	Yes	18.4667	18	Negative	1	554	18.4667	Active	Active
Ochero	H/CIII	33	≤5km	Widowed	OPD	None		Yes	Health Facility	SVD	Yes	Suppressed	Year2017		Male	Pre-Pregnant	NVP≤72hrs	7.85714	6	≤8weeks	EBF	Negative	14.3667	14	1	Yes	18.1	18	Negative	1	543	18.1	Active	Active
Ochero	H/CIII	25	>5km	Married/Cohabiting	eMTCT	Husband	Yes	Yes	Health Facility	SVD	Yes	Suppressed	Year2018		Female	Antenatal	NVP≤72hrs	7.14286	6	≤8weeks	EBF	Negative	9.13333	9	1	Yes	18.9333	18	Negative	1	568	18.9333	Active	Active
Ochero	H/CIII	42	≤5km	Married/Cohabiting	OPD	None		Yes	Health Facility	SVD	Yes	Suppressed	Year2017		Male	Pre-Pregnant	NVP≤72hrs	5.85714	6	≤8weeks	EBF	Negative	14.6333	14	1	Yes	18.8333	19	Negative	1	565	18.8333	Active	Active
Ochero	H/CIII	36	>5km	Married/Cohabiting	eMTCT	Husband	Yes	Yes	Health Facility	SVD	Yes	Suppressed	Year2018		Female	Pre-Pregnant	NVP≤72hrs	6.42857	6	≤8weeks	EBF	Negative	10.5	9	1	Yes	19.4667	19	Negative	1	584	19.4667	Active	Active
Ochero	H/CIII	40	≤5km	Married/Cohabiting	eMTCT	Husband	Yes	Yes	Health Facility	SVD	Yes	Suppressed	Year2018		Male	Antenatal	NVP≤72hrs	6.85714	6	≤8weeks	EBF	Negative	14.9	14	1	Yes	18.6333	18	Negative	1	559	18.6333	Active	Active
Ochero	H/CIII	26	>5km	Married/Cohabiting	eMTCT	Husband	Yes	Yes	Health Facility	SVD	Yes	Suppressed	Year2018		Female	Pre-Pregnant	NVP≤72hrs	6.42857	6	≤8weeks	EBF	Negative	10.5	9	1	Yes	19.4667	19	Negative	1	584	19.4667	Active	Active
Ochero	H/CIII	35	>5km	Married/Cohabiting	OPD	Husband	Yes	Yes	Health Facility	SVD	Yes	Suppressed	Year2017		Female	Pre-Pregnant	NVP≤72hrs	9.57143	6	>8weeks	EBF	Negative	14.8333	14	1	Yes	18.1	18	Negative	1	543	18.1	Active	Active
Ochero	H/CIII	38	≤5km	Married/Cohabiting	OPD	Husband	Yes	Yes	Health Facility	SVD	Yes	Suppressed	Year2017		Male	Pre-Pregnant	NVP≤72hrs	6.85714	6	≤8weeks	EBF	Negative	13.7333	13	1	Yes	18.6333	18	Negative	1	559	18.6333	Active	Active
Ochero	H/CIII	39	≤5km	Married/Cohabiting	OPD	Husband	Yes	Yes	Health Facility	SVD	Yes	Suppressed	Year2017		Female	Pre-Pregnant	NVP≤72hrs	7	6	≤8weeks	EBF	Negative	8.6	8	1	Yes	17.2333	20	Negative	1	517	17.2333	Active	Active
Ochero	H/CIII	23	>5km	Married/Cohabiting	OPD	Husband	Yes	Yes	Health Facility	SVD	Yes	Suppressed	Year2018		Female	Pre-Pregnant	NVP≤72hrs	5.85714	6	≤8weeks	EBF	Negative	9.76667	9	1	Yes	19.1	18	Negative	1	573	19.1	Active	Active
Ochero	H/CIII	30	≤5km	Married/Cohabiting	OPD	Husband	Yes	Yes	Health Facility	SVD	Yes	Suppressed	Year2018		Female	Pre-Pregnant	NVP>72hrs	6.57143	6	≤8weeks	EBF	Negative	9.06667	9	1	Yes	18.8	18	Negative	1	564	18.8	Active	Active
Ochero	H/CIII	20	≤5km	Married/Cohabiting	eMTCT	Husband	Yes	No	Home		Yes	Suppressed	Year2018		Male	Post-Natal	No ARVs	42.5714	39	>8weeks	MF	Negative	15.0333	14	1	Yes	18.5333	18	Negative	1	556	18.5333	Active	Active
Ochero	H/CIII	34	≤5km	Married/Cohabiting	eMTCT	Husband	Yes	Yes	Health Facility	SVD	Yes	Suppressed	Year2018		Male	Antenatal	NVP>72hrs	8.42857	8	≤8weeks	EBF	Negative	13.6333	13	1	Yes	18.3	18	Negative	1	549	18.3	Active	Active
Ochero	H/CIII	32	>5km	Married/Cohabiting	OPD	Husband	Yes	Yes	Health Facility	SVD	Yes	Suppressed	Year2018		Female	Pre-Pregnant	NVP≤72hrs	7.57143	6	≤8weeks	EBF	Negative	14.3667	14	1	Yes	18.1	18	Negative	1	543	18.1	Active	Active
Ochero	H/CIII	27	≤5km	Married/Cohabiting	OPD	Husband	Yes	Yes	Health Facility	SVD	Yes	Suppressed	Year2017		Male	Pre-Pregnant	NVP≤72hrs	11.1429	8	>8weeks	EBF	Negative	13.8	13	1	Yes	18	18	Negative	1	540	18	Active	Active
Ochero	H/CIII	26	≤5km	Married/Cohabiting	OPD	Mother	Yes	Yes	Health Facility	SVD	Yes	Suppressed	Year2017		Male	Pre-Pregnant	NVP>72hrs	9.14286	8	>8weeks	EBF	Negative	13.0667	13	1	Yes	18.2333	18	Negative	1	547	18.2333	Active	Active
Ochero	H/CIII	40	≤5km	Divorced/Separated	OPD	Sister	Yes	Yes	Health Facility	SVD	Yes	Suppressed	Year2017		Male	Antenatal	NVP≤72hrs	6.14286	6	≤8weeks	EBF	Negative	13.1	14	1	Yes	18.2667	18	Negative	1	548	18.2667	Active	Active
Ochero	H/CIII	37	>5km	Married/Cohabiting	Outreach	Husband	Yes	Yes	Health Facility	SVD	Yes	Suppressed	Year2018		Female	Pre-Pregnant	NVP>72hrs	8.14286	6	≤8weeks	EBF	Negative	14.7333	14	1	Yes	18.4667	18	Negative	1	554	18.4667	Active	Active
Ochero	H/CIII	31	≤5km	Never married	OPD	Mother	Yes	Yes	Health Facility	SVD	Yes	Suppressed	Year2017		Male	Pre-Pregnant	NVP≤72hrs	10.8571	8	>8weeks	EBF	Negative	14.3	14	1	Yes	18.6333	19	Negative	1	559	18.6333	Active	Active
Ochero	H/CIII	34	>5km	Married/Cohabiting	OPD	Husband	Yes	Yes	Health Facility	SVD	Yes	Suppressed	Year2017		Male	Pre-Pregnant	NVP>72hrs	6.57143	6	≤8weeks	EBF	Negative	14.8333	14	1	Yes	19.5	19	Negative	1	585	19.5	Active	Active
Ochero	H/CIII	28	>5km	Married/Cohabiting	eMTCT	Husband	Yes	Yes	Health Facility	SVD	Yes	Suppressed	Year2018		Male	Antenatal	NVP≤72hrs	6.85714	6	≤8weeks	EBF	Negative	14.9	14	1	Yes	18.6333	18	Negative	1	559	18.6333	Active	Active
Ochero	H/CIII	45	>5km	Married/Cohabiting	OPD	Other relatives	Yes	Yes	Health Facility	SVD	Yes	Suppressed	Year2017		Female	Pre-Pregnant	NVP≤72hrs	6	6	≤8weeks	EBF	Negative	13.7667	13	1	Yes	17.9667	18	Negative	1	539	17.9667	Active	Active
Ochero	H/CIII	27	≤5km	Married/Cohabiting	eMTCT	Husband	Yes	Yes	Health Facility	SVD	Yes	Suppressed	Year2017		Female	Antenatal	NVP≤72hrs	5.71429	6	≤8weeks	EBF	Negative	13.9333	13	1	Yes	18.6	18	Negative	1	558	18.6	Active	Active
Ochero	H/CIII	22	≤5km	Married/Cohabiting	Outreach	Husband	Yes	Yes	Health Facility	SVD	Yes	Suppressed	Year2018		Female	Antenatal	NVP≤72hrs	6	6	≤8weeks	EBF	Negative	14.2333	14	1	Yes	17.9667	18	Negative	1	539	17.9667	Active	Active
Ochero	H/CIII	22	≤5km	Married/Cohabiting	eMTCT	Husband	Yes	Yes	Health Facility	SVD	Yes	Suppressed	Year2018		Male	Pre-Pregnant	No ARVs	15.1429	6	>8weeks	EBF	Negative	11.6667	9	1	Yes	20.3333	18	Negative	1	610	20.3333	Active	Active
Ochero	H/CIII	17	>5km	Married/Cohabiting	eMTCT	Husband	Yes	Yes	Health Facility	SVD	Yes	Suppressed	Year2017		Female	Antenatal	NVP≤72hrs	7.57143	6	≤8weeks	EBF	Negative	14.6	13	1	Yes	17.8667	18	Negative	1	536	17.8667	Active	Active
Ochero	H/CIII	30	≤5km	Never married	OPD	Other relatives	Yes	Yes	Health Facility	SVD	Yes	Suppressed	Year2018		Female	Pre-Pregnant	NVP≤72hrs	7.71429	6	≤8weeks	EBF	Negative	14.1	14	1	Yes	17.9	18	Negative	1	537	17.9	Active	Active
Ochero	H/CIII	27	≤5km	Married/Cohabiting	eMTCT	Husband	Yes	Yes	Health Facility	SVD	Yes	Suppressed	Year2017		Female	Antenatal	NVP≤72hrs	7.57143	6	≤8weeks	EBF	Negative	13.4333	13	1	Yes	17.6333	18	Negative	1	529	17.6333	Active	Active
Ochero	H/CIII	28	≤5km	Married/Cohabiting	eMTCT	Husband	Yes	Yes	Health Facility	SVD	Yes	Suppressed	Year2018		Male	Pre-Pregnant	NVP≤72hrs	14.7143	8	>8weeks	EBF	Negative	9.73333	9	1	Yes	19.5333	19	Negative	1	586	19.5333	Active	Active
Ochero	H/CIII	30	≤5km	Married/Cohabiting	eMTCT	Husband	Yes	Yes	Health Facility	SVD	Yes	Suppressed	Year2018		Female	Pre-Pregnant	NVP≤72hrs	7.71429	6	≤8weeks	EBF	Negative	14.7667	14	1	Yes	18.2667	18	Negative	1	548	18.2667	Active	Active
Ochero	H/CIII	24	≤5km	Married/Cohabiting	eMTCT	Husband	Yes	Yes	Health Facility	SVD	No		Year2015		Female	Antenatal	NVP≤72hrs	6.42857	6	≤8weeks	EBF	Negative	12.2333	12	1	Yes	17.7667	18	Negative	1	533	17.7667	Active	Active
Ochero	H/CIII	40	≤5km	Married/Cohabiting	eMTCT	Husband	Yes	Yes	Health Facility	SVD	No		Year2018		Female	Pre-Pregnant	NVP>72hrs	6.57143	6	≤8weeks	EBF	Negative	14.3667	14	1	Yes	20.2	18	Negative	1	606	20.2	Active	Active
Ochero	H/CIII	25	≤5km	Married/Cohabiting	eMTCT	Husband	Yes	Yes	Health Facility	SVD	Yes	Suppressed	Year2018		Female	Antenatal	NVP≤72hrs	7.85714	8	≤8weeks	EBF	Negative	14	14	1	Yes	18.2	18	Negative	1	546	18.2	Active	Active
Ochero	H/CIII	24	>5km	Married/Cohabiting	OPD	Sister	Yes	Yes	Health Facility	SVD	Yes	Suppressed	Year2018		Female	Pre-Pregnant	NVP>72hrs	6.14286	6	≤8weeks	EBF	Negative	12.6333	13	1	Yes	18.3333	18	Negative	1	550	18.3333	Active	Active
Ochero	H/CIII	24	≤5km	Married/Cohabiting	eMTCT	Husband	Yes	Yes	Health Facility	SVD	Yes	Nonsuppressed	Year2018		Female	Pre-Pregnant	NVP≤72hrs	6	6	≤8weeks	EBF	Negative	12.1667	13	1	Yes	18.1333	18	Negative	1	544	18.1333	Active	Active
Ochero	H/CIII	22	≤5km	Married/Cohabiting	eMTCT	Husband	Yes	Yes	Health Facility	SVD	Yes	Suppressed	Year2016		Female	Antenatal	NVP≤72hrs	6	6	≤8weeks	EBF	Negative	15.8667	15.5	1	Yes	18.6667	18	Negative	1	560	18.6667	Active	Active
Ochero	H/CIII	27	≤5km	Married/Cohabiting	eMTCT	Husband	Yes	Yes	Health Facility	SVD	Yes	Suppressed	Year2017		Female	Antenatal	NVP≤72hrs	10.8571	8	>8weeks	EBF	Negative	13.7333	13.5	1	Yes	19.1	18	Negative	1	573	19.1	Active	Active
Ochero	H/CIII	26	>5km	Never married	OPD	Husband	Yes	Yes	Health Facility	SVD	Yes	Suppressed	Year2017		Female	Pre-Pregnant	NVP≤72hrs	6.14286	6	≤8weeks	EBF	Negative	14.5	14	1	Yes	20.3333	18	Negative	1	610	20.3333	Active	Active
Ochero	H/CIII	31	≤5km	Never married	OPD	Mother	Yes	Yes	Health Facility	SVD	Yes	Suppressed	Year2017		Female	Pre-Pregnant	NVP≤72hrs	15.1429	13	>8weeks	EBF	Negative	15.1667	15	1	Yes	18.9333	18	Negative	1	568	18.9333	Active	Active
Ochero	H/CIII	30	>5km	Married/Cohabiting	eMTCT	Husband	Yes	Yes	Health Facility	SVD	Yes	Suppressed	Year2017		Female	Antenatal	NVP≤72hrs	11.5714	6	>8weeks	EBF	Negative	14.8333	14	1	Yes	19.1	18	Negative	1	573	19.1	Active	Active
Ochero	H/CIII	26	≤5km	Never married	eMTCT	Husband	Yes	Yes	Health Facility	SVD	Yes	Suppressed	Year2016		Male	Pre-Pregnant	NVP≤72hrs	6.85714	6	≤8weeks	EBF	Negative	15.0667	14	1	Yes	18.3667	18	Negative	1	551	18.3667	Active	Active
Ochero	H/CIII	29	>5km	Married/Cohabiting	OPD	Husband	Yes	Yes	Health Facility	SVD	Yes	Suppressed	Year2016		Female	Pre-Pregnant	NVP≤72hrs	6.14286	6	≤8weeks	EBF	Negative	13.5667	13	1	Yes	18.0333	18	Negative	1	541	18.0333	Active	Active
Ochero	H/CIII	34	>5km	Married/Cohabiting	eMTCT	Mother	Yes	Yes	Health Facility	SVD	Yes	Suppressed	Year2016		Female	Pre-Pregnant	NVP≤72hrs	6.42857	6	≤8weeks	EBF	Negative	14.0333	14	1	Yes	18	18	Negative	1	540	18	Active	Active
Ochero	H/CIII	28	≤5km	Married/Cohabiting	eMTCT	Husband	Yes	Yes	Health Facility	SVD	Yes	Suppressed	Year2016		Female	Pre-Pregnant	NVP≤72hrs	5	6	≤8weeks	EBF	Negative	13.7667	13	1	Yes	19.3667	18	Negative	1	581	19.3667	Active	Active
Ochero	H/CIII	36	≤5km	Married/Cohabiting	eMTCT	Husband	Yes	Yes	Health Facility	SVD	No		Year2016		Female	Antenatal	NVP≤72hrs	8	6	≤8weeks	EBF	Negative	13.5	17	1	Yes	19.4	18	Negative	1	582	19.4	Active	Active
Ochero	H/CIII	24	>5km	Married/Cohabiting	eMTCT	Sister		Yes	Health Facility	SVD	No		Year2015		Female	Antenatal	NVP≤72hrs	10.1429	8	>8weeks	EBF	Negative	13.8667	13	1	Yes	18.2667	18	Negative	1	548	18.2667	Active	Active
Ochero	H/CIII	19	≤5km	Married/Cohabiting	eMTCT	Husband	Yes	No	Home	SVD	Yes	Suppressed	Year2016			Antenatal	NVP≤72hrs	7.28571	6	≤8weeks	EBF	Negative	14.5333	14	1	Yes	18.2667	18	Negative	1	548	18.2667	Active	Active
Ochero	H/CIII	26	≤5km	Married/Cohabiting	OPD	Husband	Yes	Yes	Health Facility	SVD	Yes	Suppressed	Year2018		Female	Pre-Pregnant	NVP>72hrs	6	6	≤8weeks	EBF	Negative	15.1667	14	1	No			1	1	536	17.8667	Active	Inactive
Ochero	H/CIII	24	≤5km	Married/Cohabiting	OPD	Husband	Yes	Yes	Health Facility	SVD	No		Year2016		Male	Pre-Pregnant	NVP≤72hrs	6	6	≤8weeks	EBF	Negative	14.7	14	1	Yes	17.7333	18	Negative	1	532	17.7333	Active	Active
Kaberamaido	Hospital	26	>5km	Married/Cohabiting	OPD	Husband	Yes		Health Facility	SVD	Yes	Suppressed	Year2016		Male	Antenatal	NVP≤72hrs	5.57143	6	≤8weeks	EBF	Negative	8.5	9	1	Yes	20.7	19	Negative	1	621	20.7	Active	Active
Kaberamaido	Hospital	29	>5km	Married/Cohabiting	eMTCT	Husband	Yes	Yes	Health Facility	SVD	Yes	Suppressed	Year2014		Female	Antenatal	NVP≤72hrs	9.42857	6	>8weeks	EBF	Negative	14.6		1	Yes	18.5667		Negative	1	557	18.5667	Active	Active
Kaberamaido	Hospital	23	≤5km	Never married	eMTCT	Husband	Yes	Yes	Health Facility	SVD	Yes	Suppressed	Year2016		Female	Antenatal	NVP≤72hrs	7.57143	6	≤8weeks	EBF	Negative	13.4333		1	No				2	438	14.6	Active	Inactive
Kaberamaido	Hospital	24	>5km	Never married	eMTCT	Other relatives	Yes	Yes	Health Facility	SVD	Yes	Suppressed	Year2016		Female	Antenatal	NVP≤72hrs	10	11	>8weeks	EBF	Negative	13.7667	13.5	1	Yes	20.3	18	Negative	1	609	20.3	Active	Active
Kaberamaido	Hospital	29	≤5km	Never married	eMTCT	Husband	Yes	Yes	Health Facility	SVD	No		Year2016		Male	Pre-Pregnant	NVP≤72hrs	6.42857	6	≤8weeks	EBF	Negative	14.3333	14	1	Yes	19	18	Negative	1	570	19	Active	Active
Kaberamaido	Hospital	29	≤5km	Never married	eMTCT	Other relatives	Yes	Yes	Health Facility	SVD	Yes	Suppressed	Year2016		Female	Pre-Pregnant	NVP≤72hrs	6	6	≤8weeks	EBF	Negative	14.9333	14	1	Yes	25.5667	18	Negative	1	767	25.5667	Active	Active
Kaberamaido	Hospital	28	>5km	Divorced/Separated	eMTCT	Other relatives	Yes	Yes	Health Facility	SVD	Yes	Suppressed	Year2016		Female	Antenatal	NVP≤72hrs	6.14286	6	≤8weeks	EBF	Negative	13.1	13	1	Yes	18.7		Negative	1	561	18.7	Active	Active
Kaberamaido	Hospital	28	>5km	Never married	eMTCT	Husband	Yes	Yes	Health Facility		Yes	Suppressed	Year2016		Female	Pre-Pregnant	NVP≤72hrs	6.42857	6	≤8weeks	EBF	Negative	11.6333	12	1	Yes	16.8	17	Negative	1	504	16.8	Active	Inactive
Kaberamaido	Hospital	23	>5km	Never married	eMTCT	Other relatives	Yes	Yes	Health Facility	SVD	Yes	Suppressed	Year2016		Female	Antenatal	NVP≤72hrs	8.42857	6	≤8weeks	EBF	Negative	16.2	16	1	Yes	18.3	18	Negative	1	549	18.3	Active	Active
Kaberamaido	Hospital	32	≤5km	Married/Cohabiting	eMTCT	Husband	Yes	Yes	Health Facility	SVD	Yes	Suppressed	Year2016		Male	Antenatal	NVP≤72hrs	6	8	≤8weeks	EBF	Negative	13.3	13	1	Yes	18.6667	18	Negative	1	560	18.6667	Active	Active
Kaberamaido	Hospital	33	≤5km	Never married	OPD	Other relatives	Yes	Yes	Health Facility	SVD	Yes	Suppressed	Year2016		Female	Antenatal	NVP≤72hrs	6.14286	6	≤8weeks	EBF	Negative	13.1	13	1	Yes	18.7	18	Negative	1	561	18.7	Active	Active
Kaberamaido	Hospital	30	≤5km	Never married	eMTCT	Other relatives	Yes	Yes	Health Facility	SVD	No		Year2016			Antenatal	NVP≤72hrs	6	6	≤8weeks	EBF	Negative	11.6333	12	1	Yes	16.8	18	Negative	1	504	16.8	Active	Inactive
Kaberamaido	Hospital	38	≤5km	Married/Cohabiting	OPD	Husband	Yes	Yes	Health Facility	SVD	Yes	Suppressed	Year2016		Male	Antenatal	NVP≤72hrs	6.42857	6	≤8weeks	EBF	Negative	13.9333	13	1	Yes	19.9333	18	Negative	1	598	19.9333	Active	Active
Kaberamaido	Hospital	26	≤5km	Never married	eMTCT	Husband	Yes	Yes	Health Facility	SVD	Yes	Suppressed	Year2018		Female	Antenatal	NVP≤72hrs	8.14286	6	≤8weeks	EBF	Negative	9.83333	9	1	Yes	18.9333	18	Negative	1	568	18.9333	Active	Active
Kaberamaido	Hospital	31	>5km	Never married	eMTCT	Other relatives	Yes	No	Health Facility	SVD	Yes	Suppressed	Year2016		Male	Antenatal	NVP>72hrs	10	11	>8weeks	EBF	Negative	14.4667		1	Yes	18.4333	18	Negative	1	553	18.4333	Active	Active
Kaberamaido	Hospital	33	>5km		eMTCT	Other relatives	Yes	Yes	Health Facility	SVD	Yes	Suppressed	Year2018		Male	Antenatal	NVP≤72hrs	7	6	≤8weeks	EBF	Negative	9.33333	9	1	Yes	7.63333	18	Negative	1	229	7.63333	Inactive	Inactive
Kaberamaido	Hospital	25	≤5km	Never married	eMTCT	Other relatives	Yes	Yes	Home	SVD	No	N/A	Year2018		Male	Antenatal	NVP>72hrs	6.28571	6	≤8weeks	EBF	Negative	10.3333		1	Yes	18.2667	18	Negative	1	548	18.2667	Active	Active
Kaberamaido	Hospital	29	≤5km	Never married	OPD	Husband	Yes	Yes	Health Facility	SVD	No		Year2016		Male	Antenatal	NVP>72hrs	12.5714	6	>8weeks	EBF	Negative	14.8333	14	1	Yes	18.3333	18	Negative	1	550	18.3333	Active	Active
Kaberamaido	Hospital	25	>5km	Never married	eMTCT	Husband	Yes	Yes	Health Facility	SVD	No		Year2014		Male	Antenatal	NVP>72hrs	8.85714	8	>8weeks	EBF	Negative	15.6333	16	1	Yes	20.0667	18	Negative	1	602	20.0667	Active	Active
Kaberamaido	Hospital	30	>5km	Never married	OPD	Other relatives	Yes	Yes	Health Facility	SVD	Yes	Nonsuppressed	Year2016		Female	Antenatal	NVP≤72hrs	6.42857	6	≤8weeks	EBF	Positive		N/A	N/A	No		N/A	2	1	64	2.13333	Inactive	Inactive
Kaberamaido	Hospital	31	>5km	Married/Cohabiting	OPD	Husband	Yes	Yes	Health Facility	SVD	No		Year2016		Male	Antenatal	NVP>72hrs	6.85714	6	≤8weeks	EBF	Negative		N/A	N/A	No		N/A	N/A	2	76	2.53333	Inactive	Inactive
Kaberamaido	Hospital	38	>5km	Married/Cohabiting	OPD	Husband	Yes	Yes	Health Facility	SVD	No		Year2016		Male	Pre-Pregnant	NVP≤72hrs	7	6	≤8weeks	EBF	Negative	14.4667	14	1	Yes	17.9667	18	Negative	1	539	17.9667	Active	Active
Kaberamaido	Hospital	34	≤5km	Never married	eMTCT	Husband	Yes	Yes	Health Facility	SVD	Yes	Suppressed	Year2015		Male	Antenatal	NVP≤72hrs	14.1429	6	>8weeks	EBF	Negative			1	Yes	6.4		Negative	1	192	6.4	Inactive	Inactive
Kaberamaido	Hospital	33	>5km	Never married	eMTCT	Husband	Yes		Health Facility		Yes	Suppressed	Year2014		Male	Antenatal	NVP≤72hrs	15.8571	16	>8weeks	EBF	Negative	16.1667	14	1	Yes	57.1333	18	Negative	1	1714	57.1333	Active	Active
Kaberamaido	Hospital	36	>5km	Never married	eMTCT	Husband	Yes	Yes	Health Facility		No		Year2014		Male	Antenatal	NVP≤72hrs	6.28571	6	≤8weeks	EBF	Negative	14.3333	14	1	Yes	20.1667	18	Negative	1	605	20.1667	Active	Active
Kaberamaido	Hospital	15	≤5km		eMTCT	Other relatives	Yes	Yes	Health Facility		Yes	Suppressed	Year2018		Female	Antenatal	NVP>72hrs	15.7143	13	>8weeks	EBF	Negative	13.3667	13.5	1	No				2	534	17.8	Active	Inactive
Kaberamaido	Hospital	31	>5km	Never married	OPD	Husband	Yes	Yes	Home	SVD	Yes	Suppressed	Year2015		Male	Antenatal	NVP>72hrs	8.28571	8	≤8weeks	EBF	Negative	14	13.5	1	Yes	18.6	18	Negative	1	558	18.6	Active	Active
Kaberamaido	Hospital	22	≤5km	Never married	eMTCT	Other relatives	Yes	Yes	Health Facility	SVD	Yes	Nonsuppressed	Year2018		Male	Antenatal	No ARVs	5.57143	5	≤8weeks	EBF	Negative	9	9	1	Yes	13.6667	18	Negative	1	410	13.6667	Active	Inactive
Kaberamaido	Hospital	29	>5km	Never married	OPD	Other relatives	Yes	Yes	Home	SVD	No		Year2018		Male	Antenatal	NVP>72hrs	6.42857	6	≤8weeks	EBF	Negative	9.66667	9	1	Yes	19.9667	18	Negative	1	599	19.9667	Active	Active
Kaberamaido	Hospital	21	≤5km	Never married	OPD	Husband	Yes	Yes	Health Facility	SVD	No		Year2014		Male	Antenatal	NVP≤72hrs	6.71429	6	≤8weeks	EBF	Negative	14.1	14	1	Yes	19.9333	18	Negative	1	598	19.9333	Active	Active
Kaberamaido	Hospital	28	≤5km	Never married	OPD	Other relatives	Yes	Yes	Health Facility	SVD	Yes	Suppressed	Year2016		Male	Antenatal	NVP≤72hrs	7.14286	6	≤8weeks	EBF	Negative	13.3333	13	1	Yes	18	18	Negative	1	540	18	Active	Active
Kaberamaido	Hospital	26	>5km	Never married	OPD	Other relatives	Yes	Yes	Health Facility	SVD	Yes	Suppressed	Year2018		Female	Antenatal	NVP≤72hrs	8	6	≤8weeks	EBF	Negative	16.3667	16	1	Yes	20.0667	18	Negative	1	602	20.0667	Active	Active
Kaberamaido	Hospital	30	≤5km	Never married	OPD	Other relatives	Yes	Yes	Health Facility	SVD	No		Year2014		Male	Antenatal	NVP≤72hrs	16.7143	6	>8weeks	EBF	Negative	15.3333	15	1	Yes	19.0667	18	Negative	1	572	19.0667	Active	Active
Kaberamaido	Hospital	22	>5km	Never married	OPD	Mother	Yes	Yes	Health Facility	SVD	Yes	Suppressed	Year2018		Female	Antenatal	NVP≤72hrs	7.14286	6	≤8weeks	EBF	Negative		1.4	1	Yes	18.9333	18	Negative	1	568	18.9333	Active	Active
Kaberamaido	Hospital	36	>5km	Never married	eMTCT	Other relatives	Yes	Yes	Health Facility	SVD	No		Year2018		Female	Antenatal	NVP≤72hrs	9	6	>8weeks	EBF	Negative	10.0333	10	1	Yes	18.4333	18	Negative	1	553	18.4333	Active	Active
Kaberamaido	Hospital	42	≤5km	Divorced/Separated	OPD	Other relatives	Yes	Yes	Home	SVD	Yes	Nonsuppressed	Year2016		Male	Antenatal	NVP>72hrs	10.2857	8	>8weeks	EBF	Negative	16.4	16	1	Yes	19.4333	19	Negative	1	583	19.4333	Active	Active
Kaberamaido	Hospital	19	≤5km	Never married	eMTCT	Other relatives	Yes	Yes	Health Facility	SVD	Yes	Suppressed	Year2016		Male	Antenatal	NVP≤72hrs	7.14286	6	≤8weeks	EBF	Negative	13.8	14	1	Yes	17.7667	18	Negative	1	533	17.7667	Active	Active
Kaberamaido	Hospital	32	>5km	Never married	eMTCT	Mother	Yes	Yes	Health Facility	SVD	No		Year2018		Female	Antenatal	NVP>72hrs	6	6	≤8weeks	EBF	Negative	#VALUE!	NA	NA	Yes	18.9	18	Negative	1	567	18.9	Active	Active
Kaberamaido	Hospital	36	>5km	Married/Cohabiting	OPD	Husband	Yes	Yes	Health Facility	SVD	No		Year2018		Male	Antenatal	NVP≤72hrs	7.14286	6	≤8weeks	EBF	Negative	8.2	9	1	Yes	16.6	18	Negative	1	498	16.6	Active	Inactive
Kaberamaido	Hospital	39	>5km	Never married	OPD	Other relatives	Yes	Yes	Health Facility	SVD	Yes	Suppressed	Year2018		Male	Antenatal	NVP>72hrs	10.8571	6	>8weeks	EBF	Negative	9.2	10	1	Yes	14.8	18	Negative	1	444	14.8	Active	Inactive
Kaberamaido	Hospital	27	>5km	Never married	eMTCT	Other relatives	Yes	Yes	Health Facility	SVD	No		Year2018		Female	Post-Natal	NVP>72hrs	8.57143	6	>8weeks	EBF	Negative	9.53333	9	1	Yes	13.5	18	Negative	1	405	13.5	Active	Inactive
Kaberamaido	Hospital	21	>5km	Never married	eMTCT	Other relatives	Yes	Yes	Health Facility	SVD	Yes	Nonsuppressed	Year2018		Male	Pre-Pregnant	NVP≤72hrs	6.57143	6	≤8weeks	EBF	Negative	8.76667	9	1	Yes	17.6333	18	Negative	1	529	17.6333	Active	Active
Kaberamaido	Hospital	19	≤5km	Never married	eMTCT	Other relatives	Yes	Yes	Health Facility	SVD	No		Year2018		Female	Antenatal	NVP≤72hrs	5	6	≤8weeks	EBF	Negative	9.8	9	1	Yes	17.2667	18	Negative	1	518	17.2667	Active	Active
Kaberamaido	Hospital	36	≤5km	Never married	eMTCT	Husband	Yes	Yes	Health Facility	SVD	No		Year2014		Female	Antenatal	NVP≤72hrs	7	6	≤8weeks	EBF	Negative	13.2333	13	1	Yes	18.6	18	Negative	1	558	18.6	Active	Active
Kaberamaido	Hospital	31	≤5km	Married/Cohabiting	OPD	Other relatives	Yes	Yes	Home	SVD	No		Year2014		Male	Antenatal	NVP≤72hrs	12	6	>8weeks	EBF	Negative	15.0333	15	1	Yes	18.1	18	Negative	1	543	18.1	Active	Active
Kaberamaido	Hospital	40	≤5km	Never married	eMTCT	Sister	Yes	Yes	Health Facility	SVD	No		Year2014		Female	Antenatal	NVP≤72hrs	11.2857	8	>8weeks	EBF	Negative	15.3667	10	1	Yes	16.8667	18	Negative	1	506	16.8667	Active	Inactive
Kaberamaido	Hospital	39	≤5km	Never married	OPD	Husband	Yes	Yes	Health Facility	SVD	Yes	Nonsuppressed	Year2014		Male	Antenatal	NVP≤72hrs	7.71429	7	≤8weeks	EBF	Negative	14.5	15	1	Yes	18.7	19	Negative	1	561	18.7	Active	Active
Kaberamaido	Hospital	36	≤5km	Married/Cohabiting	eMTCT	Husband	Yes	Yes	Health Facility	SVD	No		Year2014		Female	Antenatal	NVP≤72hrs	10.5714	4	>8weeks	EBF	Negative	13.5333	14	1	Yes	19.5333	17	Negative	1	586	19.5333	Active	Active
Kaberamaido	Hospital	20	>5km	Never married	eMTCT	Husband	Yes	Yes	Health Facility	SVD	No		Year2014		Female	Antenatal	NVP≤72hrs	12.2857	13	>8weeks	EBF	Negative	14.7667	14	1	Yes	18.3667		Negative	1	551	18.3667	Active	Active
Kaberamaido	Hospital	23	>5km	Married/Cohabiting	OPD	Husband	Yes	Yes	Health Facility	SVD	Yes	Suppressed	Year2014		Female	Pre-Pregnant	NVP≤72hrs	6.85714	6	≤8weeks	EBF	Negative	13.6	14	1	Yes	17.8	18	Negative	1	534	17.8	Active	Active
Kaberamaido	Hospital	24	≤5km	Married/Cohabiting	eMTCT	Husband	Yes	Yes	Home	SVD	No		Year2014		Male	Antenatal	No ARVs	6.28571	6	≤8weeks	EBF	Negative	14.1667	14	1	Yes	18.3667	18	Negative	1	551	18.3667	Active	Active
Kaberamaido	Hospital	40	≤5km	Married/Cohabiting	OPD	Husband	Yes	Yes	Health Facility	SVD	Yes	Suppressed	Year2014		Female	Pre-Pregnant	NVP≤72hrs	34.4286	6	>8weeks	EBF	Negative	16.4667	16	1	Yes	19.0333	19	Negative	1	571	19.0333	Active	Active
Kaberamaido	Hospital	29	>5km	Married/Cohabiting	eMTCT	Husband	Yes		Health Facility	SVD	No		Year2014		Female	Antenatal	NVP≤72hrs	9.85714	14	>8weeks	EBF	Negative	14.8667		1	Yes	19	18	Negative	1	570	19	Active	Active
Kaberamaido	Hospital	32	≤5km	Married/Cohabiting	eMTCT	Husband	Yes	Yes	Health Facility	SVD	No		Year2014		Male	Antenatal	NVP≤72hrs	1.71429	6	≤8weeks	EBF	Negative	16.3667	9	1	Yes	18.2333		Negative	1	547	18.2333	Active	Active
Kaberamaido	Hospital	25	>5km	Never married	eMTCT	Other relatives	Yes	Yes	Home	SVD	No		Year2014		Male	Antenatal	NVP>72hrs	11.5714	6	>8weeks	EBF	Negative	14.8667	9	1	No				2	502	16.7333	Active	Inactive
Kaberamaido	Hospital	26	>5km	Never married	eMTCT	Other relatives	Yes	Yes	Health Facility	C/S	No		Year2016		Male	Antenatal	No ARVs	6.14286	6	≤8weeks	EBF	Negative	14.5	14	1	Yes	18.9333	18	Negative	1	568	18.9333	Active	Active
Kaberamaido	Hospital	30	>5km	Never married	eMTCT	Husband	Yes	Yes	Health Facility	SVD	Yes	Suppressed	Year2016		Female	Antenatal	NVP≤72hrs	6.57143	6	≤8weeks	EBF	Negative	13.4333	14	1	Yes	17.8667	18	Negative	1	536	17.8667	Active	Active
Kaberamaido	Hospital	34	≤5km	Widowed	OPD	Mother	Yes	Yes	Health Facility	SVD	Yes	Nonsuppressed	Year2016		Female	Antenatal	No ARVs	5.85714	6	≤8weeks	EBF	Negative	13.7333	14	1	Yes	17.7	18	Negative	1	531	17.7	Active	Active
Kaberamaido	Hospital	39	≤5km	Married/Cohabiting	OPD	Husband	Yes	Yes	Health Facility	SVD	Yes	Nonsuppressed	Year2016		Male	Antenatal	NVP≤72hrs	6.42857	6	≤8weeks	EBF	Negative	13.6333	2	1	Yes	19.9333	18	Negative	1	598	19.9333	Active	Active
Kaberamaido	Hospital	29	>5km	Never married	eMTCT	Other relatives	Yes	Yes	Health Facility	SVD	No		Year2018		Male	Antenatal	NVP≤72hrs	1.28571	6	≤8weeks	EBF	Negative	9.63333	10	1	No				2	345	11.5	Inactive	Inactive
Kaberamaido	Hospital	39	>5km	Never married	eMTCT	Mother	Yes		Health Facility	SVD	Yes	Suppressed	Year2018		Female	Antenatal	NVP≤72hrs	6.28571	6	≤8weeks	EBF	Negative	10.8	10	1	No				2	387	12.9	Active	Inactive
Kaberamaido	Hospital	19	>5km	Never married	OPD	Other relatives	Yes	Yes	Health Facility	SVD	No		Year2018		Male	Antenatal	NVP>72hrs	9.57143	9	>8weeks	EBF	Negative	17.0667	14	1	Yes	10.9667	18	Negative		329	10.9667	Inactive	Inactive
Kaberamaido	Hospital	28	>5km	Never married	eMTCT	Mother	Yes	Yes	Health Facility	SVD	Yes	Suppressed	Year2018		Female	Antenatal	NVP≤72hrs	7.85714	6	≤8weeks	EBF	Negative	13.9667	13	1	Yes	18.6333	18	Negative	1	559	18.6333	Active	Active
Kaberamaido	Hospital	17	>5km	Never married	eMTCT	Mother	Yes	Yes	Health Facility	SVD	Yes	Nonsuppressed	Year2018		Female	Antenatal	NVP≤72hrs	7	6	≤8weeks	EBF	Positive			1	No				2	158	5.26667	Inactive	Inactive
Kaberamaido	Hospital	27	>5km	Never married	eMTCT	Other relatives	Yes	Yes	Health Facility	SVD	Yes	Nonsuppressed	Year2018		Female	Antenatal	NVP≤72hrs	5.42857	6	≤8weeks	EBF	Negative	#VALUE!	NA	NA	No		NA	NA	2	94	3.13333	Inactive	Inactive
Kaberamaido	Hospital	22	≤5km	Never married	eMTCT	Other relatives	Yes	Yes	Health Facility	SVD	Yes	Nonsuppressed	Year2018		Male	Antenatal	NVP≤72hrs	5.14286	6	≤8weeks	EBF	Negative	8.3	NA	1	No		NA	NA	2	109	3.63333	Inactive	Inactive
Kaberamaido	Hospital	33	≤5km	Never married	eMTCT	Mother	Yes	Yes	Health Facility	SVD	Yes	Suppressed	Year2018		Male	Antenatal	NVP>72hrs	8.28571	8	≤8weeks	EBF	Negative	9.16667	10	1	Yes	18.7333	18	Negative	1	562	18.7333	Active	Active
Kaberamaido	Hospital	30	≤5km	Divorced/Separated	OPD	Mother	Yes	Yes	Health Facility	SVD	Yes	Suppressed	Year2018		Female	Antenatal	NVP≤72hrs	17.2857	17	>8weeks	EBF	Negative	13.6667	14	1	Yes	17.8667	18	Negative	1	536	17.8667	Active	Active
Kaberamaido	Hospital	21	≤5km	Never married	eMTCT	Other relatives	Yes	Yes	Health Facility	SVD	No		Year2018		Female	Antenatal	NVP≤72hrs	8.28571	6	≤8weeks	EBF	Negative	10.1	10	1	Yes	18.5	18	Negative	1	555	18.5	Active	Active
Kaberamaido	Hospital		≤5km	Married/Cohabiting	OPD	Husband	No	Yes	Home		No		Year2018		Male	Antenatal	NVP>72hrs	6.14286	6	≤8weeks	EBF	Negative	9.33333		1	Yes	18.7	18	Negative	1	561	18.7	Active	Active
Kaberamaido	Hospital	33	>5km	Never married	eMTCT	Other relatives	Yes	Yes	Health Facility	SVD	Yes	Suppressed	Year2018		Female	Antenatal	NVP≤72hrs	11.2857	3	>8weeks	MF	Negative	12.9333		1	Yes	18.5333	18	Negative	1	556	18.5333	Active	Active
Kaberamaido	Hospital	18	≤5km	Never married	OPD	Mother	Yes	Yes	Health Facility	SVD	Yes	Suppressed	Year2018		Female	Antenatal	NVP≤72hrs	6	6	≤8weeks	EBF	Negative	9.1	8	1	No				2	336	11.2	Inactive	Inactive
Kaberamaido	Hospital	23	≤5km	Never married	eMTCT	Mother	Yes	Yes	Home	SVD	Yes	Nonsuppressed	Year2018		Female	Antenatal	NVP>72hrs	11.5714	6	>8weeks	EBF	Negative	14.6	14	1	Yes	18.8	18	Negative	1	564	18.8	Active	Active
Kaberamaido	Hospital	21	≤5km	Never married	eMTCT	Mother	Yes	Yes	Health Facility	SVD	Yes	Nonsuppressed	Year2018		Male	Antenatal	NVP≤72hrs	6.28571	6	≤8weeks	EBF	Negative	14.0667	14	1	Yes	18.7333	18	Negative	1	562	18.7333	Active	Active
Kaberamaido	Hospital	31	>5km	Never married	eMTCT	VHT	Yes	Yes	Health Facility	SVD	Yes	Suppressed	Year2018		Female	Antenatal	NVP≤72hrs	6.28571	6	≤8weeks	EBF	Negative	#VALUE!	NA	NA	Yes	18.7333	18	Negative	1	562	18.7333	Active	Active
Kaberamaido	Hospital	19	≤5km	Married/Cohabiting	eMTCT	Husband	Yes	Yes	Health Facility	SVD	Yes	Suppressed	Year2016		Male	Antenatal	NVP≤72hrs	7	6	≤8weeks	EBF	Negative	14.4667	14	1	Yes	17.9667	18	Negative	1	539	17.9667	Active	Active
Kaberamaido	Hospital	31	≤5km	Married/Cohabiting	eMTCT	Husband	Yes	Yes	Health Facility	SVD	Yes	Nonsuppressed	Year2016		Male	Antenatal	NVP≤72hrs	7.42857	6	≤8weeks	EBF	Negative	13.1667	13	1	Yes	18.3	18	Negative	1	549	18.3	Active	Active
Kaberamaido	Hospital	43	≤5km	Widowed	eMTCT	Other relatives	Yes	Yes	Health Facility	SVD	Yes	Nonsuppressed	Year2014		Male	Antenatal	NVP≤72hrs	16.7143	13	>8weeks	EBF	Negative	15.3333		1	Yes	19.0667	18	Negative	1	572	19.0667	Active	Active
Kaberamaido	Hospital	20	≤5km	Married/Cohabiting	eMTCT	Husband	Yes		Health Facility	SVD	Yes	Suppressed	Year2016		Male	Antenatal	NVP≤72hrs	6.85714	6	≤8weeks	EBF	Negative		1.5		No		NA	2	2	76	2.53333	Inactive	Inactive
Kaberamaido	Hospital	25	≤5km	Married/Cohabiting	eMTCT	Husband	Yes	Yes	Health Facility	SVD	No		Year2016		Female	Antenatal	NVP≤72hrs	6.42857	6	≤8weeks	EBF	Negative	14.3333	14	1	Yes	19	18	Negative	1	570	19	Active	Active
Kaberamaido	Hospital	27	>5km	Never married	eMTCT	Other relatives	Yes	Yes	Health Facility	SVD	Yes	Suppressed	Year2016		Female	Antenatal	NVP>72hrs	11.4286	8	>8weeks	EBF	Negative	15.3	15	1	Yes	19.5	18	Negative	1	585	19.5	Active	Active
Kaberamaido	Hospital	22	≤5km	Never married	OPD	Other relatives	Yes	Yes	Health Facility	SVD	Yes	Suppressed	Year2016		Female	Antenatal	NVP≤72hrs	8.14286	8	≤8weeks	EBF	Negative	14.0333	14	1	Yes	18.2333	18	Negative	1	547	18.2333	Active	Active
Kaberamaido	Hospital	30	≤5km	Never married	eMTCT	VHT	Yes	Yes	Health Facility	SVD	Yes	Suppressed	Year2016		Female	Antenatal	NVP≤72hrs	5.85714	6	≤8weeks	EBF	Negative	13.7333	14	1	Yes		18	Negative	1	531	17.7	Active	Active
Kaberamaido	Hospital	20	>5km	Never married	eMTCT	Other relatives	Yes	Yes	Home	SVD	Yes	Suppressed	Year2016		Female	Antenatal	NVP>72hrs	5.85714	6	≤8weeks	EBF	Negative	13.9667	13	1	Yes	19.8	18	Negative	1	594	19.8	Active	Active
Kaberamaido	Hospital	29	>5km	Married/Cohabiting	eMTCT	Husband	Yes	Yes	Health Facility		Yes	Suppressed	Year2017		Male	Antenatal	NVP≤72hrs	6.57143	6	≤8weeks	EBF	Negative	14.3667	15	1	Yes	17.1667	18	Negative	1	515	17.1667	Active	Active
Kaberamaido	Hospital	37	≤5km	Never married	eMTCT	Other relatives	Yes	Yes	Health Facility	SVD	No		Year2016		Male	Antenatal	NVP≤72hrs	7.14286	8	≤8weeks	EBF	Negative	13.3333	15	1	Yes	18	18	Negative	1	540	18	Active	Active
Kaberamaido	Hospital	27	≤5km	Married/Cohabiting	eMTCT	Husband	Yes	Yes	Health Facility	SVD	No		Year2018		Female	Pre-Pregnant	NVP≤72hrs	8.14286	6	≤8weeks	EBF	Negative	9.83333	10	1	No		18		2	295	9.83333	Inactive	Inactive
Kaberamaido	Hospital	22	≤5km	Never married	eMTCT	Other relatives	Yes	Yes	Health Facility	SVD	No		Year2016		Female	Antenatal	NVP>72hrs	6.85714	8	≤8weeks	EBF	Negative	15.8		1	Yes	17.4667	18	Negative	1	524	17.4667	Active	Active
Kaberamaido	Hospital	30	≤5km	Never married	eMTCT	Other relatives	Yes	Yes	Health Facility	SVD	Yes	Suppressed	Year2016		Male	Antenatal	NVP>72hrs	7.71429	6	≤8weeks	MF	Negative	13.9333	13	1	Yes	18.3667	18	Negative	1	551	18.3667	Active	Active
Kaberamaido	Hospital		>5km	Never married	eMTCT	Other relatives	Yes	Yes	Health Facility	SVD	Yes	Nonsuppressed	Year2016		Male	Antenatal	NVP>72hrs	12.5714	6	>8weeks	EBF	Negative	14.8333	14	1	Yes	18.3333	18	Negative	1	550	18.3333	Active	Active
Kaberamaido	Hospital	32	>5km	Never married	OPD	Other relatives	Yes	Yes	Health Facility	SVD	Yes	Suppressed	Year2016		Male	Antenatal	NVP≤72hrs	6.14286	6	≤8weeks	EBF	Negative	14.5		1	Yes	16.9	18	Negative	1	507	16.9	Active	Inactive
Kaberamaido	Hospital	21	≤5km	Never married	OPD	Other relatives	Yes	Yes	Health Facility	SVD	No		Year2016		Female	Antenatal	NVP>72hrs	6.14286	6	≤8weeks	EBF	Negative	13.1	13	1	Yes	18.7	18	Negative	1	561	18.7	Active	Active
Kaberamaido	Hospital	26	>5km	Never married	eMTCT	Other relatives	Yes	Yes	Health Facility	SVD	Yes	Nonsuppressed	Year2016		Female	Antenatal	NVP≤72hrs	6.57143	6	≤8weeks	EBF	Negative	13.6667		1	Yes	17.8667	18	Negative	1	536	17.8667	Active	Active
Kaberamaido	Hospital	26	>5km	Never married	eMTCT	Husband	Yes		Home	SVD	Yes	Suppressed	Year2016		Female	Antenatal	NVP≤72hrs	6.57143	6	≤8weeks	EBF	Negative	14.1333	13	1	Yes	19.2667	18	Negative	1	578	19.2667	Active	Active
Kaberamaido	Hospital	27	>5km	Never married	eMTCT	Other relatives	Yes	Yes	Home	SVD	Yes	Suppressed	Year2016		Female	Antenatal	NVP>72hrs	17	17	>8weeks	EBF	Negative	15.1667	15	1	Yes	18.6667	18	Negative	1	560	18.6667	Active	Active
Kobulubulu	H/CIII	28	>5km	Never married	OPD	Husband	Yes	Yes	Home	SVD	Yes	Suppressed	Year2017		Female	Pre-Pregnant	NVP>72hrs	6.57143	6	≤8weeks	RF	Negative	13.9	13	1	Yes	19.0333	18	Negative	1	571	19.0333	Active	Active
Kobulubulu	H/CIII	36	>5km	Married/Cohabiting	OPD	Husband	Yes	Yes	Health Facility	SVD	Yes	Suppressed	Year2018		Female		NVP≤72hrs	6.28571	6	≤8weeks	EBF	Negative	8.93333	9	1	Yes	16.6333	18	Negative	1	499	16.6333	Active	Inactive
Kobulubulu	H/CIII	42	>5km	Never married	OPD	Sister	No	Yes	Health Facility	SVD	Yes	Suppressed	Year2017		Male	Pre-Pregnant	NVP≤72hrs	7.14286	6	≤8weeks	EBF	Negative	15.2	14	1	Yes	20.1	20	Negative	1	603	20.1	Active	Active
Kobulubulu	H/CIII	39	>5km	Married/Cohabiting	OPD	Husband	No	Yes	Health Facility	SVD	Yes	Suppressed	Year2016		Male		NVP≤72hrs	10.1429	9	>8weeks	EBF	Negative	13.6	13.5	1	Yes	18.7333	18	Negative	1	562	18.7333	Active	Active
Kobulubulu	H/CIII	24	>5km	Married/Cohabiting	OPD	Husband	No	Yes	Health Facility	SVD	Yes	Suppressed	Year2016		Female	Pre-Pregnant	NVP≤72hrs	6	6	≤8weeks	EBF	Negative	14.2333	13.5	1	Yes	19.1	19	Negative	1	573	19.1	Active	Active
Kobulubulu	H/CIII	39	>5km	Married/Cohabiting	OPD	Husband	No	Yes	Home	SVD	Yes	Suppressed	Year2013		Male	Pre-Pregnant	No ARVs	6.71429	6	≤8weeks	EBF	Negative	14.9333	14	1	Yes	19.3	18	Negative	1	579	19.3	Active	Active
Kobulubulu	H/CIII		>5km	Married/Cohabiting	OPD	Husband	No	Yes	Health Facility	SVD	Yes	Suppressed	Year2017		Male	Pre-Pregnant	No ARVs	6.71429	6	≤8weeks	EBF	Negative	14.9333	14	1	Yes	19.3	18	Negative	1	579	19.3	Active	Active
Kobulubulu	H/CIII	36	>5km	Married/Cohabiting		Husband	Yes	Yes	Health Facility	SVD	Yes	Suppressed	Year2017		Female	Pre-Pregnant	NVP>72hrs	6.42857	6	≤8weeks	EBF	Negative	14.3333	14	1	Yes	19.2	19	Negative	1	576	19.2	Active	Active
Kobulubulu	H/CIII	29	>5km	Never married	OPD	Husband	Yes	Yes	Health Facility	SVD	Yes	Suppressed	Year2015		Female	Pre-Pregnant	NVP≤72hrs	6	6	≤8weeks	EBF	Negative	17.1	17	1	Yes	18.6667	18	Negative	1	560	18.6667	Active	Active
Kobulubulu	H/CIII		≤5km	Never married	OPD	Husband	Yes	Yes	Health Facility	SVD	Yes	Suppressed	Year2018		Female	Pre-Pregnant	NVP≤72hrs	7.42857	8	≤8weeks	EBF	Negative	9.86667	9	1	Yes	18.0667	18	Negative	1	542	18.0667	Active	Active
Kobulubulu	H/CIII	36	>5km	Never married	eMTCT	Husband	No	Yes	Home	SVD	No		Year2018		Female	Pre-Pregnant	NVP>72hrs	6.28571	6	≤8weeks	EBF	Negative	9.63333	9	1	Yes	20.3667	19	Negative	1	611	20.3667	Active	Active
Kobulubulu	H/CIII		>5km	Never married	OPD	Sister	Yes	Yes	Health Facility	SVD	Yes	Suppressed	Year2016		Male	Post-Natal	NVP≤72hrs	6.28571	6	≤8weeks	EBF	Negative	14.3	18	1	Yes	17.3333	18	Negative	1	520	17.3333	Active	Active
Kobulubulu	H/CIII	34	>5km	Never married	OPD	Sister	No		Health Facility	SVD	Yes	Suppressed	Year2017		Female	Pre-Pregnant	NVP≤72hrs	7	6	≤8weeks	EBF	Negative	13.7667	13.5	1	Yes	19.3667	18	Negative	1	581	19.3667	Active	Active
Kobulubulu	H/CIII		>5km	Never married	OPD	Husband	No	Yes	Health Facility	SVD	Yes	Suppressed	Year2017		Female		NVP≤72hrs	6.57143	6	≤8weeks	EBF	Negative	13.9	14	1	Yes	14.2333	18	Negative	1	427	14.2333	Active	Inactive
Kobulubulu	H/CIII	45	>5km	Never married	OPD	Husband	No	Yes	Health Facility	SVD	Yes	Suppressed	Year2016		Female		NVP≤72hrs	6.28571	6	≤8weeks	EBF	Negative	15.4667	14.5	1	Yes	17	18	Negative	1	510	17	Active	Active
Kobulubulu	H/CIII	24	>5km	Never married	OPD	Sister	Yes	Yes	Health Facility		Yes	Suppressed	Year2017		Female	Pre-Pregnant	NVP≤72hrs	6.42857	6	≤8weeks	EBF	Negative	14.8	15	1	Yes	19.0667	18	Negative	1	586	19.5333	Active	Active
Kobulubulu	H/CIII	42	>5km	Never married	OPD	Husband	No		Health Facility	SVD	Yes	Suppressed	Year2016			Antenatal	NVP>72hrs	29.2857	6	>8weeks	EBF	Negative	21.0667	13.5	1	Yes	23.8667	18	Negative	1	716	23.8667	Active	Active
Kobulubulu	H/CIII	30	>5km	Never married	OPD	Husband	No	Yes	Health Facility	SVD	Yes	Suppressed	Year2017		Male	Pre-Pregnant	NVP≤72hrs	6.14286	6	≤8weeks	EBF	Negative	14.9667	14	1	Yes	18.4	18	Negative	1	552	18.4	Active	Active
Kobulubulu	H/CIII	40	>5km	Never married	OPD	Husband	No	Yes	Health Facility	SVD	Yes	Suppressed	Year2016		Female	Pre-Pregnant	NVP≤72hrs	6.71429	6	≤8weeks	EBF	Negative	14.8667	13.5	1	Yes	18.8333	18	Negative	1	565	18.8333	Active	Active
Kobulubulu	H/CIII	53	>5km	Never married	OPD	Husband	Yes	Yes	Health Facility	SVD	Yes	Suppressed	Year2016		Female	Pre-Pregnant	NVP≤72hrs	8.14286	8	≤8weeks	EBF	Negative	14.7333	14.5	1	No	18.2333	18	1	1	547	18.2333	Active	Inactive
Kobulubulu	H/CIII	43	>5km	Never married	OPD	Mother	Yes	Yes	Health Facility	SVD	Yes	Suppressed	Year2016		Female	Pre-Pregnant	NVP≤72hrs	7	6	≤8weeks	EBF	Negative	13.8	13	1	Yes	17.7333	18	Negative	1	532	17.7333	Active	Active
Kobulubulu	H/CIII	28	>5km	Never married	OPD	Husband	No	Yes	Health Facility	SVD	Yes	Suppressed	Year2017		Female	Pre-Pregnant	NVP≤72hrs	6.57143	6	≤8weeks	EBF	Negative	13.9	13.5	1	Yes	18.3	18	Negative	1	549	18.3	Active	Active
Kobulubulu	H/CIII	36	>5km	Never married	OPD	Mother	Yes	Yes	Health Facility	SVD	Yes	Suppressed	Year2017		Female	Pre-Pregnant	NVP≤72hrs	6.71429	6	≤8weeks	EBF	Negative	16.9667	16	1	Yes	20.9333	20	Negative	1	628	20.9333	Active	Active
Kobulubulu	H/CIII	39	>5km	Never married	eMTCT	Mother	Yes	Yes	Health Facility	SVD	Yes	Suppressed	Year2018		Male	Antenatal	NVP≤72hrs	7.42857	6	≤8weeks	EBF	Negative	14.5667	14	1	Yes	18.5333	19	Negative	1	556	18.5333	Active	Active
Kobulubulu	H/CIII	36	>5km	Married/Cohabiting	OPD	Husband	Yes	Yes	Health Facility	SVD	Yes	Suppressed	Year2018		Male	Pre-Pregnant	NVP≤72hrs	6.14286	6	≤8weeks	EBF	Negative	13.5667	13.5	1	Yes	18.9333	18	Negative	1	568	18.9333	Active	Active
Kobulubulu	H/CIII	32	>5km	Married/Cohabiting		Sister	No	Yes	Home		No		Year2017		Female	Post-Natal	NVP>72hrs	38	30	>8weeks	RF	Negative	14.7	14	1	Yes	19.6	18	Negative	1	588	19.6	Active	Active
Alwa	H/CIII	39	≤5km	Married/Cohabiting	OPD	Husband	Yes	Yes	Health Facility	SVD	No		Year2014		Male	Pre-Pregnant	NVP≤72hrs	8.14286	6	≤8weeks	EBF	Negative	14.5333	13	1	Yes	23.4	19	Negative	1	702	23.4	Active	Active
Alwa	H/CIII	41	>5km	Married/Cohabiting	OPD	Husband	Yes	Yes	Home	SVD	No		Year2014		Male	Pre-Pregnant	NVP>72hrs	9.85714	8	>8weeks	EBF	Negative	14.2333	14	1	Yes	18.4333	18	Negative	1	553	18.4333	Active	Active
Alwa	H/CIII	37	>5km	Married/Cohabiting	OPD	Husband	Yes	Yes	Health Facility	SVD	No		Year2014		Male	Pre-Pregnant	NVP≤72hrs	38.2857	47	>8weeks	MF	Negative	15	16	1	Yes	19.4667	19	Negative	1	584	19.4667	Active	Active
Alwa	H/CIII	45	≤5km	Married/Cohabiting	eMTCT	Husband	Yes	Yes	Health Facility	SVD	No		Year2014		Female	Antenatal	NVP≤72hrs	22.5714	22	>8weeks	EBF	Negative	17.4667	17	1	Yes	27	24	Negative	1	810	27	Active	Active
Alwa	H/CIII	49	≤5km	Married/Cohabiting	OPD	Husband	Yes	Yes	Health Facility	SVD	No		Year2014		Male	Pre-Pregnant	NVP≤72hrs	9.42857	17	>8weeks	EBF	Negative	19.2667	14	1	Yes	23.4667	18	Negative	1	704	23.4667	Active	Active
Alwa	H/CIII	38	>5km	Married/Cohabiting	eMTCT	Husband	Yes	Yes	Health Facility	SVD	No		Year2014		Male	Antenatal	NVP≤72hrs	7	6	≤8weeks	EBF	Negative	14.9333	14	1	Yes	23.3333	22	Negative	1	700	23.3333	Active	Active
Alwa	H/CIII	41	>5km	Married/Cohabiting	OPD	Husband	Yes		Home		No		Year2015		Female	Pre-Pregnant	NVP>72hrs	7.71429	8	≤8weeks	EBF	Negative	#VALUE!	14	1	Yes	19.8	18	Negative	1	594	19.8	Active	Active
Alwa	H/CIII	39	>5km	Married/Cohabiting	eMTCT	Husband	Yes	Yes	Home	SVD	Yes	Suppressed	Year2015		Male	Antenatal	NVP>72hrs	6.28571	6	≤8weeks	EBF	Negative	14.4667	14	1	Yes	18.0333	18	Negative	1	541	18.0333	Active	Active
Alwa	H/CIII	32	>5km	Married/Cohabiting	eMTCT	Husband	Yes	Yes	Home	SVD	Yes	Suppressed	Year2015		Male	Antenatal	NVP>72hrs	9.14286	8	>8weeks	EBF	Negative	15.6667	15	1	Yes	18.9333	18	Negative	1	568	18.9333	Active	Active
Alwa	H/CIII	27	>5km	Married/Cohabiting	eMTCT	Husband	Yes	Yes	Health Facility	SVD	Yes	Nonsuppressed	Year2015		Male	Antenatal	NVP≤72hrs	7.14286	6	≤8weeks	EBF	Negative	13.6333	14	1	Yes	19.1	18	Negative	1	573	19.1	Active	Active
Alwa	H/CIII	37	>5km	Widowed	OPD	Other relatives	Yes	Yes	Home	SVD	No		Year2016		Male	Pre-Pregnant	NVP>72hrs	5.14286	6	≤8weeks	EBF	Negative	13.5	14	1	Yes	18.9333	19	Negative	1	568	18.9333	Active	Active
Alwa	H/CIII	34	>5km	Married/Cohabiting	OPD	Husband	Yes	Yes	Health Facility	SVD	Yes	Suppressed	Year2015		Female	Pre-Pregnant	NVP≤72hrs	6.57143	6	≤8weeks	EBF	Negative	15.1	14	1	Yes	18.8667	18	Negative	1	566	18.8667	Active	Active
Alwa	H/CIII	29	>5km	Never married	OPD	Mother	Yes	Yes	Health Facility	SVD	Yes	Suppressed	Year2016		Female	Pre-Pregnant	NVP≤72hrs	8.57143	8	>8weeks	EBF	Negative	19.8667	15	1	Yes	20.2	18	Negative	1	606	20.2	Active	Active
Alwa	H/CIII	37	≤5km	Married/Cohabiting	OPD	Husband	Yes		Home	SVD	Yes	Suppressed	Year2016			Pre-Pregnant	NVP>72hrs	6.71429	6	≤8weeks	EBF	Negative	13.4667	13	1	Yes	17	18	Negative	1	510	17	Active	Active
Alwa	H/CIII	45	≤5km	Married/Cohabiting	OPD	Husband	Yes	Yes	Health Facility	SVD	No		Year2016		Male	Pre-Pregnant	NVP≤72hrs	6.42857	6	≤8weeks	EBF	Negative	15.6667	18	1	Yes	20.2333	18	Negative	1	607	20.2333	Active	Active
Alwa	H/CIII	31	≤5km	Married/Cohabiting	eMTCT	Other relatives	Yes	Yes	Health Facility	SVD	No		Year2016		Female	Antenatal	NVP≤72hrs	6.85714	6	≤8weeks	EBF	Negative	14.2667	14	1	Yes	20.3333	21	Negative	1	610	20.3333	Active	Active
Alwa	H/CIII	29	≤5km	Married/Cohabiting	OPD	Husband	Yes	Yes	Health Facility	SVD	No		Year2014		Male	Pre-Pregnant	NVP≤72hrs	6.71429	6	≤8weeks	EBF	Negative	16.9333	15	1	Yes	20.9333	19	Negative	1	628	20.9333	Active	Active
Kobulubulu	H/CIII	31	>5km	Married/Cohabiting	eMTCT	Husband	Yes	Yes	Health Facility	SVD	Yes	Suppressed	Year2016		Female	Pre-Pregnant	NVP≤72hrs	6.42857	6	≤8weeks	EBF	Negative	15.2667	15	1	Yes	18.5333	18	Negative	1	556	18.5333	Active	Active
Kobulubulu	H/CIII	28	>5km	Married/Cohabiting	OPD	Husband	Yes	Yes	Health Facility	SVD	Yes	Suppressed	Year2016		Male	Pre-Pregnant	NVP≤72hrs	12.4286	13	>8weeks	EBF	Negative	15.7333	15	1	Yes	19	18	Negative	1	570	19	Active	Active
Kobulubulu	H/CIII	27	>5km	Married/Cohabiting	OPD	Husband	Yes	Yes	Home	SVD	No	2	Year2014		Female	Antenatal	NVP>72hrs	6.28571	6	≤8weeks	EBF	Negative	15.6333	13.5	1	Yes	18.2667	18	Negative	1	548	18.2667	Active	Active
Kobulubulu	H/CIII	30	>5km	Married/Cohabiting	eMTCT	Husband	Yes	Yes	Health Facility	SVD	No		Year2014		Male	Antenatal	NVP≤72hrs	7.57143	6	≤8weeks	EBF	Negative	15.7667	15	1	Yes	18.5667	18	Negative	1	557	18.5667	Active	Active
Kobulubulu	H/CIII	32	>5km	Married/Cohabiting	OPD	Husband	Yes	Yes	Home	SVD	No		Year2014		Female	Pre-Pregnant	NVP>72hrs	16.8571	6	>8weeks	EBF	Negative	15.9	15	1	Yes	18.4667	18	Negative	1	554	18.4667	Active	Active
Kobulubulu	H/CIII	28	>5km	Married/Cohabiting	YCC	Husband	Yes	Yes	Home	SVD	No		Year2015		Female	Post-Natal	No ARVs	42.2857	39	>8weeks	RF	Negative	14.5333	13.5	1	Yes	16.4	18	Negative	1	492	16.4	Active	Inactive
Kobulubulu	H/CIII	43	≤5km	Married/Cohabiting	OPD	Husband	Yes	Yes	Home	SVD	No		Year2015		Female	Pre-Pregnant	No ARVs	12.4286	13	>8weeks	EBF	Negative	15.5333	13.5	1	Yes	19.2667	18	Negative	1	578	19.2667	Active	Active
Kobulubulu	H/CIII	44	>5km	Married/Cohabiting	OPD	Mother	Yes	Yes	Home	SVD	No		Year2015		Female	Pre-Pregnant	No ARVs	10.4286	8	>8weeks	EBF	Negative	16.2	13.5	1	Yes	19	18	Negative	1	570	19	Active	Active
Kobulubulu	H/CIII	37	≤5km	Married/Cohabiting	OPD	Husband	Yes	Yes	Health Facility	SVD	No		Year2015		Male	Pre-Pregnant	NVP≤72hrs	8.71429	6	>8weeks	EBF	Negative	4.33333	14	1	Yes	19.3	18	Negative	1	579	19.3	Active	Active
Kobulubulu	H/CIII	26	>5km	Never married	eMTCT	Mother	Yes	Yes	Health Facility	SVD	No		Year2016		Female	Antenatal	NVP≤72hrs	10.2857	11	>8weeks	EBF	Negative	14.7333	14	1	Yes	28.3	27	Negative	1	849	28.3	Active	Active
Kobulubulu	H/CIII	37	>5km	Never married	eMTCT	Mother	Yes	Yes	Health Facility	SVD	No		Year2014		Female	Antenatal	NVP≤72hrs	6.42857	6	≤8weeks	EBF	Negative	18.7667	16	1	Yes	33.1667	36	Negative	1	995	33.1667	Active	Active
Kobulubulu	H/CIII	45	>5km	Never married	eMTCT	Sister	Yes	Yes	Health Facility	SVD	No		Year2014		Female	Antenatal	NVP≤72hrs	9.85714	8	>8weeks	EBF	Negative	16.0667	16	1	No		NA	NA	1	848	28.2667	Active	Inactive
Ochero	H/CIII	33	>5km	Married/Cohabiting	OPD	Husband	Yes	Yes	Health Facility	SVD	No		Year2015		Female	Antenatal	NVP≤72hrs	5.71429	6	≤8weeks	EBF	Negative	13.9667	14	1	Yes	18.3667	18	Negative	1	551	18.3667	Active	Active
Ochero	H/CIII	35	≤5km	Married/Cohabiting	OPD	None		Yes	Health Facility	SVD	No		Year2015		Female	Antenatal	NVP≤72hrs	6.71429	6	≤8weeks	EBF	Negative	14.1667	14	1	Yes	13.2667	18	Negative	1	398	13.2667	Active	Inactive
Ochero	H/CIII	33	≤5km	Married/Cohabiting	OPD	Husband	Yes	Yes	Health Facility	SVD	No		Year2015		Female	Pre-Pregnant	NVP≤72hrs	21	22	>8weeks	EBF	Negative	13.5333	13	1	Yes	19.6	20	Negative	1	588	19.6	Active	Active
Ochero	H/CIII	31	>5km	Married/Cohabiting	Outreach	Husband	Yes	Yes	Health Facility	SVD	No		Year2014		Male	Pre-Pregnant	NVP≤72hrs	6.14286	6	>8weeks	EBF	Negative	14.4667	14	1	Yes	18.6667	18	Negative	1	560	18.6667	Active	Active
Ochero	H/CIII	35	≤5km	Married/Cohabiting	OPD	Mother	Yes	Yes	Health Facility	SVD	No		Year2015		Male	Pre-Pregnant	NVP≤72hrs	6.42857	6	≤8weeks	EBF	Negative	14.1	14	1	Yes	20.8667	24	Negative	1	626	20.8667	Active	Active
Ochero	H/CIII	28	≤5km	Never married	eMTCT	Mother	Yes	Yes	Health Facility	SVD	No		Year2015		Male	Antenatal	NVP≤72hrs	5	6	≤8weeks	EBF	Negative	13.7667	14	1	Yes	20.5333	24	Negative	1	616	20.5333	Active	Active
Ochero	H/CIII	41	>5km	Married/Cohabiting	OPD	None		Yes	Health Facility	SVD	No		Year2015		Male	Pre-Pregnant	NVP≤72hrs	6.42857	6	≤8weeks	EBF	Negative	15.7333	14	1	Yes	18.3	18	Negative	1	549	18.3	Active	Active
Ochero	H/CIII	30	≤5km	Married/Cohabiting	OPD	Husband	Yes	Yes	Health Facility	SVD	No		Year2014		Female	Pre-Pregnant	No ARVs	11.7143	6	>8weeks	EBF	Negative	20.7	20	1	Yes	22.5667	22	Negative	1	677	22.5667	Active	Active
Ochero	H/CIII	37	≤5km	Married/Cohabiting	OPD	None		Yes	Health Facility	SVD	Yes	Suppressed	Year2017		Male	Pre-Pregnant	NVP≤72hrs	5.85714	6	≤8weeks	EBF	Negative	14.6333	14	1	Yes	18.8333	19	Negative	1	565	18.8333	Active	Active
Ochero	H/CIII	21	>5km	Married/Cohabiting	OPD	None		Yes	Health Facility	SVD	No		Year2015		Male	Antenatal	NVP≤72hrs	6.14286	6	≤8weeks	EBF	Negative	13.6	13	1	Yes	18.2667	18	Negative	1	548	18.2667	Active	Active
Ochero	H/CIII	34	≤5km	Never married	OPD	Husband	Yes	Yes	Health Facility	SVD	No		Year2014		Female	Pre-Pregnant	NVP≤72hrs	5.42857	6	≤8weeks	EBF	Negative	15.2333	15	1	Yes	19.2	18	Negative	1	576	19.2	Active	Active
Ochero	H/CIII	24	≤5km	Married/Cohabiting	eMTCT	Husband	Yes	Yes	Health Facility	SVD	No		Year2014		Female	Antenatal	No ARVs	16.4286	13	>8weeks	EBF	Negative	17.1	16	1	Yes	20.8333	20	Negative	1	625	20.8333	Active	Active
Ochero	H/CIII	33	>5km	Married/Cohabiting	eMTCT	Husband	Yes	Yes	Health Facility	SVD	Yes	Suppressed	Year2016		Male	Antenatal	NVP≤72hrs	5.85714	5.85714	≤8weeks	EBF	Negative	13.9333	13	1	Yes	18.4	18	Negative	1	552	18.4	Active	Active
Ochero	H/CIII	30	≤5km	Divorced/Separated	OPD	Other relatives	Yes	Yes	Health Facility	SVD	No		Year2015		Female	Pre-Pregnant	NVP≤72hrs	12.5714	8	>8weeks	EBF	Negative	18.5333	18	1	Yes	18.5333	18	Negative	1	556	18.5333	Active	Active
Ochero	H/CIII	37	>5km	Married/Cohabiting	OPD	None		No	Health Facility	SVD	No		Year2014		Male	Pre-Pregnant	No ARVs	7.14286	6	≤8weeks	EBF	Negative	16.8	15	1	Yes	20.5333	18	Negative	1	616	20.5333	Active	Active
Ochero	H/CIII	30	>5km	Married/Cohabiting	eMTCT	None		No	Home	SVD	No		Year2014		Female	Antenatal	NVP≤72hrs	6.71429	6	≤8weeks	EBF	Negative	14.1333	14	1	Yes	20.4	20	Negative	1	612	20.4	Active	Active
Ochero	H/CIII	26	≤5km	Married/Cohabiting	eMTCT	Husband	Yes	Yes	Health Facility	SVD	No		Year2015		Male	Antenatal	NVP≤72hrs	7.57143	6	≤8weeks	EBF	Negative	12.5	13.5	1	Yes	18.3	18	Negative	1	549	18.3	Active	Active
Ochero	H/CIII	20	>5km	Never married	OPD	Mother	Yes	Yes	Health Facility	SVD	No		Year2015		Female	Antenatal	NVP≤72hrs	9.85714	8	>8weeks	EBF	Negative	13.9333	14		Yes	18.9	18	Negative	1	567	18.9	Active	Active
Ochero	H/CIII	40	≤5km	Married/Cohabiting	OPD	Husband	Yes	Yes	Health Facility	SVD	No		Year2014		Male	Pre-Pregnant	No ARVs	12.7143	13	>8weeks	EBF	Negative	19.8	17	1	Yes	22.3	19	Negative	1	669	22.3	Active	Active
Ochero	H/CIII	25	≤5km	Married/Cohabiting	OPD	Husband	Yes	Yes	Health Facility	SVD	No		Year2014		Female	Pre-Pregnant	NVP≤72hrs	7.42857	6	≤8weeks	EBF	Negative	16.2333	16	1	Yes	18.5	18	Negative	1	555	18.5	Active	Active
Ochero	H/CIII	36	>5km	Married/Cohabiting	eMTCT	Husband	Yes	Yes	Health Facility	SVD	No		Year2015		Male	Antenatal	NVP≤72hrs	8.42857	6	≤8weeks	EBF	Negative	13.6333	13	1	Yes	17.3667	18	Negative	1	521	17.3667	Active	Active
Ochero	H/CIII	29	≤5km	Married/Cohabiting	OPD	Husband	Yes	No	Home	SVD	No		Year2016		Male	Post-Natal	No ARVs	47.1429	48	>8weeks	MF	Negative	15.7		1	Yes	17.5667	18	Negative	1	527	17.5667	Active	Active
